# Supplementary material for: A solution for constraining past marine Polar Amplification
Source: Nat Commun. 2024 Oct 18;15:9002. doi: 10.1038/s41467-024-53424-w (PMC11489591; doi:10.1038/s41467-024-53424-w)
Supplement: Supplementary file 3 — Source Data [file 41467_2024_53424_MOESM3_ESM.xlsx]

## Sheet: Figure 1a
Region	Station ID	Sample ID (if different)	Sample type	Species	Temp	Mg/Ca [Meas]	Dataset
North Atlantic	GeoB19913-2	0-20m	plankton tow	N. pachyderma	0.683121	1.224	This study
North Atlantic	GeoB19913-2	0-100m	plankton tow	N. pachyderma	0.08275	1.02	This study
North Atlantic	GeoB19913-2	100-200m	plankton tow	N. pachyderma	-1.16032	1.037	This study
North Atlantic	GeoB19929-3	60-80m	plankton tow	N. pachyderma	-1.34118	1.547	This study
North Atlantic	GeoB19929-3	80-100m	plankton tow	N. pachyderma	-1.12676	1.683	This study
North Atlantic	GeoB19929-3	100-200m	plankton tow	N. pachyderma	-0.701924	1.105	This study
North Atlantic	GeoB22365-3	90-120m	plankton tow	N. pachyderma	-1.65207	1.6235	This study
North Atlantic	GeoB22365-3	120-150m	plankton tow	N. pachyderma	-1.42377	0.8925	This study
North Atlantic	GeoB455	80-100m	plankton tow	N. pachyderma	-1.08017	0.833	This study
North Atlantic	GeoB415	20-40m	plankton tow	N. pachyderma	1.48	1.34692	This study
North Atlantic	GeoB415	40-60m	plankton tow	N. pachyderma	-0.731389	1.59366	This study
North Atlantic	GeoB433	100-150m	plankton tow	N. pachyderma	4.02354	1.24999	This study
North Atlantic	GeoB433	100-150m	plankton tow	N. pachyderma	4.02354	1.09854	This study
North Atlantic	GeoB434	0-20m	plankton tow	N. pachyderma	8.7771	1.36519	This study
North Atlantic	GeoB434	0-20m	plankton tow	N. pachyderma	8.7771	1.34413	This study
North Atlantic	GeoB434	20-40m	plankton tow	N. pachyderma	4.75056	1.38118	This study
North Atlantic	GeoB434	20-40m	plankton tow	N. pachyderma	4.75056	1.38726	This study
North Atlantic	GeoB435	100-150m	plankton tow	N. pachyderma	4.05095	1.74096	This study
North Atlantic	GeoB439	0-20m	plankton tow	N. pachyderma	11.5668	1.58703	This study
North Atlantic	GeoB439	0-20m	plankton tow	N. pachyderma	11.5668	1.71528	This study
North Atlantic	GeoB460	40-60m	plankton tow	N. pachyderma	-1.3657	1.23996	This study
North Atlantic	GeoB19914-2	40-60m	plankton tow	N. pachyderma	-1.68924	1.14335	This study
North Atlantic	GeoB19914-2	40-60m	plankton tow	N. pachyderma	-1.68924	1.16629	This study
North Atlantic	GeoB455	80-100	plankton tow	N. pachyderma	-1.08017	1.0455	This study
North Atlantic	GeoB455	100-140	plankton tow	N. pachyderma	-1.04	1.785	This study
North Atlantic	GeoB19929-2	100-200	plankton tow	N. pachyderma	3.739	1.34781	This study
North Atlantic	GeoB19929-2	100-200	plankton tow	N. pachyderma	3.739	1.33804	This study
North Atlantic	GeoB19929-3	100-200	plankton tow	N. pachyderma	3.739	1.39169	This study
North Atlantic	GeoB19929-3	80-100	plankton tow	N. pachyderma	3.739	1.05021	This study
North Atlantic	CE20009_02	0-10m	plankton tow	N. incompta	10.48	1.32623	This study
North Atlantic	CE20009_02	10-20m	plankton tow	N. incompta	10.37	1.33237	This study
North Atlantic	CE20009_02	20-30m	plankton tow	N. incompta	10.05	1.44403	This study
North Atlantic	CE20009_05	0-40m	plankton tow	N. incompta	7.29	1.1479	This study
North Atlantic	CE20009_10	0-50m	plankton tow	N. pachyderma	3.54	1.33248	This study
North Atlantic	CE20009_10	40-100m	plankton tow	N. pachyderma	2.86	1.1147	This study
North Atlantic	CE20009_11	40-100m	plankton tow	N. pachyderma	0.2	1.06028	This study
North Atlantic	CE20009_02	0-0.5cm	core tops	N. pachyderma	10.2983	1.10943	This study
North Atlantic	CE20009_05	0-0.5cm	core tops	N. pachyderma	7.2945	1.15958	This study
North Atlantic	CE20009_09	0-0.5cm	core tops	N. pachyderma	3.0885	0.809025	This study
North Atlantic	CE20009_01	0-0.5cm	core tops	N. pachyderma	3.2606	1.0031	This study
North Atlantic	CE20009_12	0-0.5cm	core tops	N. pachyderma	-0.6475	0.937627	This study
North Atlantic	CE20009_16	0-0.5cm	core tops	N. pachyderma	6.684	0.994392	This study
North Atlantic	HM71-17		core tops	N. pachyderma	0.565353	0.995858	Kozdon et al. 2009
North Atlantic	HM80-43		core tops	N. pachyderma	0.497334	0.98	Kozdon et al. 2009
North Atlantic	23235-1		core tops	N. pachyderma	1.62845	0.903	Kozdon et al. 2009
North Atlantic	HM94-30		core tops	N. pachyderma	-0.119237	0.92	Kozdon et al. 2009
North Atlantic	HM94-12		core tops	N. pachyderma	0.876534	0.8	Kozdon et al. 2009
North Atlantic	HM97-948		core tops	N. pachyderma	8.91544	0.82	Kozdon et al. 2009
North Atlantic	HM52-18		core tops	N. pachyderma	4.79118	0.82	Kozdon et al. 2009
North Atlantic	HM16132		core tops	N. pachyderma	6.73722	0.8	Kozdon et al. 2009
North Atlantic	HM57-11		core tops	N. pachyderma	4.12144	0.803351	Kozdon et al. 2009
North Atlantic	HM57-20		core tops	N. pachyderma	4.86774	0.85	Kozdon et al. 2009
North Atlantic	HM94-16		core tops	N. pachyderma	4.13332	0.87	Kozdon et al. 2009
North Atlantic	HM94-18		core tops	N. pachyderma	3.03348	0.91	Kozdon et al. 2009
North Atlantic	HM49-15		core tops	N. pachyderma	8.37688	0.91	Kozdon et al. 2009
North Atlantic	HM16142		core tops	N. pachyderma	9.73372	0.93	Kozdon et al. 2009
North Atlantic	HM52-39		core tops	N. pachyderma	5.98773	0.97	Kozdon et al. 2009
North Atlantic	23261-2		core tops	N. pachyderma	6.86462	0.968	Kozdon et al. 2009
North Atlantic	23259-3		core tops	N. pachyderma	7.19673	1.007	Kozdon et al. 2009
North Atlantic	HM16130		core tops	N. pachyderma	7.8403	0.99	Kozdon et al. 2009
North Atlantic	HM52-42		core tops	N. pachyderma	8.81606	1.04	Kozdon et al. 2009
North Atlantic	HM71-22		core tops	N. pachyderma	6.94344	1.04	Kozdon et al. 2009
North Atlantic	HM57-16		core tops	N. pachyderma	6.96127	1.06659	Kozdon et al. 2009
North Atlantic	HM133-05j		core tops	N. pachyderma	6	0.93	Meland et al. 2006
North Atlantic	HM133-40l		core tops	N. pachyderma	6.5	1.29	Meland et al. 2006
North Atlantic	HM16130		core tops	N. pachyderma	6.4	0.99	Meland et al. 2006
North Atlantic	HM16132		core tops	N. pachyderma	6	0.8	Meland et al. 2006
North Atlantic	HM16142		core tops	N. pachyderma	8.5	0.93	Meland et al. 2006
North Atlantic	HM49-15		core tops	N. pachyderma	7.6	0.91	Meland et al. 2006
North Atlantic	HM52-33		core tops	N. pachyderma	3.8	0.74	Meland et al. 2006
North Atlantic	HM52-39		core tops	N. pachyderma	5.2	0.97	Meland et al. 2006
North Atlantic	HM52-41		core tops	N. pachyderma	6	0.74	Meland et al. 2006
North Atlantic	HM52-42		core tops	N. pachyderma	6.7	1.04	Meland et al. 2006
North Atlantic	HM57-05		core tops	N. pachyderma	2	0.93	Meland et al. 2006
North Atlantic	HM57-09		core tops	N. pachyderma	2.9	0.88	Meland et al. 2006
North Atlantic	HM57-11		core tops	N. pachyderma	3.1	0.8	Meland et al. 2006
North Atlantic	HM57-12		core tops	N. pachyderma	4.5	0.88	Meland et al. 2006
North Atlantic	HM57-16		core tops	N. pachyderma	6	1.07	Meland et al. 2006
North Atlantic	HM57-20		core tops	N. pachyderma	4.3	0.85	Meland et al. 2006
North Atlantic	HM58-08		core tops	N. pachyderma	6.8	0.83	Meland et al. 2006
North Atlantic	HM71-12		core tops	N. pachyderma	2	0.85	Meland et al. 2006
North Atlantic	HM71-17		core tops	N. pachyderma	2.6	1	Meland et al. 2006
North Atlantic	HM71-20		core tops	N. pachyderma	4.8	0.84	Meland et al. 2006
North Atlantic	HM71-21		core tops	N. pachyderma	5.4	0.79	Meland et al. 2006
North Atlantic	HM71-22		core tops	N. pachyderma	7.1	1.04	Meland et al. 2006
North Atlantic	HM71-25		core tops	N. pachyderma	7.5	0.79	Meland et al. 2006
North Atlantic	HM80-43		core tops	N. pachyderma	2.8	0.98	Meland et al. 2006
North Atlantic	HM94-12		core tops	N. pachyderma	4.1	0.8	Meland et al. 2006
North Atlantic	HM94-16		core tops	N. pachyderma	3.3	0.87	Meland et al. 2006
North Atlantic	HM94-18		core tops	N. pachyderma	2.9	0.91	Meland et al. 2006
North Atlantic	HM94-30		core tops	N. pachyderma	2.2	0.92	Meland et al. 2006
North Atlantic	HM94-36		core tops	N. pachyderma	3.2	0.86	Meland et al. 2006
North Atlantic	HM94-42		core tops	N. pachyderma	3.1	0.91	Meland et al. 2006
North Atlantic	JM97-948n		core tops	N. pachyderma	8.6	0.82	Meland et al. 2006
North Atlantic	M23342		core tops	N. pachyderma	2.8	0.77	Meland et al. 2006
North Atlantic	M23343		core tops	N. pachyderma	3	1.02	Meland et al. 2006
North Atlantic	M23344		core tops	N. pachyderma	1.7	0.9	Meland et al. 2006
North Atlantic	M23347		core tops	N. pachyderma	1.6	0.85	Meland et al. 2006
North Atlantic	M23348		core tops	N. pachyderma	1.5	0.89	Meland et al. 2006
North Atlantic	M23351		core tops	N. pachyderma	1.8	0.97	Meland et al. 2006
North Atlantic	M23353		core tops	N. pachyderma	3.1	0.93	Meland et al. 2006
North Atlantic	M23354		core tops	N. pachyderma	3.7	0.76	Meland et al. 2006
North Atlantic	GS06	MC05	core tops	N. incompta	10.167	1.027	Morley et al. 2017
North Atlantic	GS06	MC05	core tops	N. incompta	10.167	0.991	Morley et al. 2017
North Atlantic	KN158	MC60	core tops	N. incompta	10.0142	0.883	Morley et al. 2017
North Atlantic	KN158	MC60	core tops	N. incompta	10.0142	0.923	Morley et al. 2017
North Atlantic	KN158	MC 36	core tops	N. incompta	11.7172	1.092	Morley et al. 2017
North Atlantic	KN158	MC 36	core tops	N. incompta	11.7172	1.083	Morley et al. 2017
North Atlantic	KN158	MC 36	core tops	N. incompta	11.7172	1.037	Morley et al. 2017
North Atlantic	KN158	MC 36	core tops	N. incompta	11.5306	1.024	Morley et al. 2017
North Atlantic	KN158	MC 36	core tops	N. incompta	11.5306	1.042	Morley et al. 2017
North Atlantic	KN158	MC 36	core tops	N. incompta	11.5306	1.032	Morley et al. 2017
North Atlantic	KN158	MC56	core tops	N. incompta	10.756	1.016	Morley et al. 2017
North Atlantic	KN158	MC56	core tops	N. incompta	10.756	1.02	Morley et al. 2017
North Atlantic	KN158	MC56	core tops	N. incompta	10.756	1.085	Morley et al. 2017
North Atlantic	KN158	MC56	core tops	N. incompta	10.5169	0.944	Morley et al. 2017
North Atlantic	KN158	MC56	core tops	N. incompta	10.5169	0.99	Morley et al. 2017
North Atlantic	KN158	MC56	core tops	N. incompta	10.5169	0.975	Morley et al. 2017
North Atlantic	KN158	MC 45	core tops	N. incompta	12.9124	1.023	Morley et al. 2017
North Atlantic	KN158	MC 45	core tops	N. incompta	12.9124	1.137	Morley et al. 2017
North Atlantic	KN158	MC 45	core tops	N. incompta	12.9124	1.111	Morley et al. 2017
North Atlantic	KN158	MC 45	core tops	N. incompta	11.813	1.051	Morley et al. 2017
North Atlantic	KN158	MC 45	core tops	N. incompta	11.813	1.052	Morley et al. 2017
North Atlantic	KN158	MC 45	core tops	N. incompta	11.813	0.99	Morley et al. 2017
North Atlantic	KN158	MC 54	core tops	N. incompta	12.0332	1.217	Morley et al. 2017
North Atlantic	KN158	MC 54	core tops	N. incompta	12.0332	1.264	Morley et al. 2017
North Atlantic	KN158	MC 54	core tops	N. incompta	12.0332	1.297	Morley et al. 2017
North Atlantic	KN158	MC 54	core tops	N. incompta	11.5368	1.199	Morley et al. 2017
North Atlantic	KN158	MC 54	core tops	N. incompta	11.5368	1.162	Morley et al. 2017
North Atlantic	KN158	MC 54	core tops	N. incompta	11.5368	1.086	Morley et al. 2017
North Atlantic	KN177	MC16B	core tops	N. incompta	11.0773	1.40208	Morley et al. 2017
North Atlantic	KN177	MC16B	core tops	N. incompta	10.2841	1.30178	Morley et al. 2017
North Atlantic	KN177	MC21B	core tops	N. incompta	10.217	1.0526	Morley et al. 2017
North Atlantic	KN177	MC21B	core tops	N. incompta	9.53013	1.20291	Morley et al. 2017
North Atlantic	KN177	MC24C	core tops	N. incompta	9.47969	1.0513	Morley et al. 2017
North Atlantic	KN177	MC24C	core tops	N. incompta	9.24901	1.04303	Morley et al. 2017
North Atlantic	KN177	MC27B	core tops	N. incompta	9.66492	1.13842	Morley et al. 2017
North Atlantic	KN177	MC27B	core tops	N. incompta	9.31619	1.17187	Morley et al. 2017
North Atlantic	KN177	MC31B	core tops	N. incompta	9.13563	1.092	Morley et al. 2017
North Atlantic	KN177	MC31B	core tops	N. incompta	8.93596	1.31172	Morley et al. 2017
North Atlantic	KN177	MC31B	core tops	N. incompta	7.83465	1.20336	Morley et al. 2017
North Atlantic	KN177	MC31B	core tops	N. incompta	7.83465	1.143	Morley et al. 2017
North Atlantic	KN177	MC31B	core tops	N. incompta	7.83465	1.212	Morley et al. 2017
North Atlantic	LCD-S1	S1	core tops	N. incompta	10.7524	1.21512	Morley et al. 2017
North Atlantic	LCD-S1	S1	core tops	N. incompta	10.7524	1.11805	Morley et al. 2017
North Atlantic	LCD-S1	S1	core tops	N. incompta	10.7524	1.10194	Morley et al. 2017
North Atlantic	LCD-S1	S1	core tops	N. incompta	10.7524	1.15107	Morley et al. 2017
North Atlantic	LCD-S1	S1	core tops	N. incompta	10.3052	1.02551	Morley et al. 2017
North Atlantic	LCD-S3	S3	core tops	N. incompta	10.5017	0.973383	Morley et al. 2017
North Atlantic	LCD-S3	S3	core tops	N. incompta	10.5017	1.02793	Morley et al. 2017
North Atlantic	LCD-S3	S3	core tops	N. incompta	10.5017	1.03575	Morley et al. 2017
North Atlantic	LCD-S3	S3	core tops	N. incompta	10.5017	1.0791	Morley et al. 2017
North Atlantic	LCD-S3	S3	core tops	N. incompta	10.5017	1.04453	Morley et al. 2017
North Atlantic	LCD-S3	S3	core tops	N. incompta	10.5017	1.00776	Morley et al. 2017
North Atlantic	LCD-S3	S3	core tops	N. incompta	10.5017	0.975669	Morley et al. 2017
North Atlantic	LCD-S3	S3	core tops	N. incompta	10.5017	1.09711	Morley et al. 2017
North Atlantic	LCD-S3	S3	core tops	N. incompta	10.5017	1.14013	Morley et al. 2017
North Atlantic	LCD-S3	S3	core tops	N. incompta	10.1951	1.06334	Morley et al. 2017
North Atlantic	LCD-S3	S3	core tops	N. incompta	10.2761	1.02045	Morley et al. 2017
North Atlantic	LCD-S3	S3	core tops	N. incompta	10.2761	1.08935	Morley et al. 2017
North Atlantic	LCD-S3	S3	core tops	N. incompta	10.2761	1.09268	Morley et al. 2017
North Atlantic	LCD-S3	S3	core tops	N. incompta	10.2761	1.03053	Morley et al. 2017
North Atlantic	LCD-S3	S3	core tops	N. incompta	10.2761	1.06956	Morley et al. 2017
North Atlantic	LCD-S3	S3	core tops	N. incompta	10.2761	1.04301	Morley et al. 2017
North Atlantic	LCD-S3	S3	core tops	N. incompta	10.2761	1.01626	Morley et al. 2017
North Atlantic	LCD-S6	S6	core tops	N. incompta	10.7259	0.995889	Morley et al. 2017
North Atlantic	LCD-S6	S6	core tops	N. incompta	10.4488	0.914765	Morley et al. 2017
North Atlantic	LCD-S7	S7	core tops	N. incompta	10.7196	1.05998	Morley et al. 2017
North Atlantic	LCD-S7	S7	core tops	N. incompta	10.3567	1.10129	Morley et al. 2017
North Atlantic	LCD-S7	S7	core tops	N. incompta	10.3567	1.05192	Morley et al. 2017
North Atlantic	LCD-S7	S7	core tops	N. incompta	10.3567	1.08468	Morley et al. 2017
North Atlantic	LCD-S7	S7	core tops	N. incompta	9.89247	1.01793	Morley et al. 2017
North Atlantic	LCD-S7	S7	core tops	N. incompta	9.83469	0.940478	Morley et al. 2017
North Atlantic	LCD-S7	S7	core tops	N. incompta	9.83469	0.946283	Morley et al. 2017
North Atlantic	KN158	MC78	core tops	N. incompta	8.44078	1.34064	Morley et al. 2017
North Atlantic	KN158	MC78	core tops	N. incompta	8.44078	1.31628	Morley et al. 2017
North Atlantic	KN158	MC78	core tops	N. incompta	8.44078	1.2835	Morley et al. 2017
North Atlantic	KN158	MC78	core tops	N. incompta	8.17692	1.07714	Morley et al. 2017
North Atlantic	KN158	MC78	core tops	N. incompta	8.17692	1.0755	Morley et al. 2017
North Atlantic	KN158	MC78	core tops	N. incompta	8.17692	1.17962	Morley et al. 2017
North Atlantic	KN158	MC83	core tops	N. incompta	8.8478	1.27954	Morley et al. 2017
North Atlantic	KN158	MC83	core tops	N. incompta	8.8478	1.37162	Morley et al. 2017
North Atlantic	KN158	MC83	core tops	N. incompta	8.8478	1.4287	Morley et al. 2017
North Atlantic	KN158	MC83	core tops	N. incompta	8.95022	1.2525	Morley et al. 2017
North Atlantic	KN158	MC83	core tops	N. incompta	8.95022	1.21734	Morley et al. 2017
North Atlantic	KN158	MC83	core tops	N. incompta	8.95022	1.21654	Morley et al. 2017
North Atlantic	T86	10B	core tops	N. incompta	15.7304	1.73014	Morley et al. 2017/ Elderfield & Gansen 2000
North Atlantic	T86	10B	core tops	N. incompta	15.7304	1.32	Morley et al. 2017/ Elderfield & Gansen 2000
North Atlantic	T88	15B	core tops	N. incompta	15.699	1.35177	Morley et al. 2017/ Elderfield & Gansen 2000
North Atlantic	T88	15B	core tops	N. incompta	15.699	1.41	Morley et al. 2017/ Elderfield & Gansen 2000
North Atlantic	T88	15A	core tops	N. incompta	14.2783	1.40593	Morley et al. 2017/ Elderfield & Gansen 2000
North Atlantic	T88	15A	core tops	N. incompta	14.2783	1.29	Morley et al. 2017/ Elderfield & Gansen 2000
North Atlantic	T88	14B	core tops	N. incompta	13.2064	1.39102	Morley et al. 2017/ Elderfield & Gansen 2000
North Atlantic	T88	14B	core tops	N. incompta	13.2064	1.25	Morley et al. 2017/ Elderfield & Gansen 2000
North Atlantic	T86	9B	core tops	N. incompta	12.8541	1.44	Morley et al. 2017/ Elderfield & Gansen 2000
North Atlantic	T86	8B	core tops	N. incompta	14.3747	1.34863	Morley et al. 2017/ Elderfield & Gansen 2000
North Atlantic	T86	8B	core tops	N. incompta	14.3747	1.39	Morley et al. 2017/ Elderfield & Gansen 2000
North Atlantic	T88	13B	core tops	N. incompta	14.5026	1.73171	Morley et al. 2017/ Elderfield & Gansen 2000
North Atlantic	T88	13B	core tops	N. incompta	14.5026	1.29	Morley et al. 2017/ Elderfield & Gansen 2000
North Atlantic	T86	7B	core tops	N. incompta	14.6821	1.6642	Morley et al. 2017/ Elderfield & Gansen 2000
North Atlantic	T88	12B	core tops	N. incompta	14.1759	1.27563	Morley et al. 2017/ Elderfield & Gansen 2000
North Atlantic	T88	12B	core tops	N. incompta	14.1759	1.32	Morley et al. 2017/ Elderfield & Gansen 2000
North Atlantic	T88	11B	core tops	N. incompta	13.8814	1.39809	Morley et al. 2017/ Elderfield & Gansen 2000
North Atlantic	T88	11B	core tops	N. incompta	13.8814	1.28	Morley et al. 2017/ Elderfield & Gansen 2000
North Atlantic	T86	5B	core tops	N. incompta	13.9015	1.19791	Morley et al. 2017/ Elderfield & Gansen 2000
North Atlantic	T86	5B	core tops	N. incompta	13.9015	1.4	Morley et al. 2017/ Elderfield & Gansen 2000
North Atlantic	T88	9B	core tops	N. incompta	13.4543	1.35805	Morley et al. 2017/ Elderfield & Gansen 2000
North Atlantic	T88	9B	core tops	N. incompta	13.4543	1.25	Morley et al. 2017/ Elderfield & Gansen 2000
North Atlantic	T86	3B	core tops	N. incompta	11.8373	0.95456	Morley et al. 2017/ Elderfield & Gansen 2000
North Atlantic	T86	3B	core tops	N. incompta	11.8373	1.09	Morley et al. 2017/ Elderfield & Gansen 2000
North Atlantic	T88	7B	core tops	N. incompta	12.9397	1.07466	Morley et al. 2017/ Elderfield & Gansen 2000
North Atlantic	T88	7B	core tops	N. incompta	12.9397	1.29	Morley et al. 2017/ Elderfield & Gansen 2000
North Atlantic	T88	6B	core tops	N. incompta	11.5324	0.923945	Morley et al. 2017/ Elderfield & Gansen 2000
North Atlantic	T88	6B	core tops	N. incompta	11.5324	1.07	Morley et al. 2017/ Elderfield & Gansen 2000
North Atlantic	T90	2B	core tops	N. incompta	13.0322	1.40593	Morley et al. 2017/ Elderfield & Gansen 2000
North Atlantic	T90	2B	core tops	N. incompta	13.0322	1.05	Morley et al. 2017/ Elderfield & Gansen 2000
North Atlantic	T86	1B	core tops	N. incompta	11.0882	1.26542	Morley et al. 2017/ Elderfield & Gansen 2000
North Atlantic	T86	1B	core tops	N. incompta	11.0882	1.2	Morley et al. 2017/ Elderfield & Gansen 2000
North Atlantic	T88	5B	core tops	N. incompta	10.4224	1.00637	Morley et al. 2017/ Elderfield & Gansen 2000
North Atlantic	T88	5B	core tops	N. incompta	10.4224	1.12	Morley et al. 2017/ Elderfield & Gansen 2000
North Atlantic	NEAPACC	18B	core tops	N. incompta	10.5982	0.96	Morley et al. 2017/ Elderfield & Gansen 2000
North Atlantic	T88	4B	core tops	N. incompta	10.6909	1.20341	Morley et al. 2017/ Elderfield & Gansen 2000
North Atlantic	T88	4B	core tops	N. incompta	10.6909	1.12	Morley et al. 2017/ Elderfield & Gansen 2000
North Atlantic	NEAPACC	17B	core tops	N. incompta	10.7051	1.12	Morley et al. 2017/ Elderfield & Gansen 2000
North Atlantic	T88	3B	core tops	N. incompta	10.9281	0.92787	Morley et al. 2017/ Elderfield & Gansen 2000
North Atlantic	T88	3B	core tops	N. incompta	10.9281	0.96	Morley et al. 2017/ Elderfield & Gansen 2000
North Atlantic	NEAPACC	15B	core tops	N. incompta	10.8329	1.02	Morley et al. 2017/ Elderfield & Gansen 2000
North Atlantic	T88	2B	core tops	N. incompta	11.558	1.08879	Morley et al. 2017/ Elderfield & Gansen 2000
North Atlantic	T88	2B	core tops	N. incompta	11.558	1.04	Morley et al. 2017/ Elderfield & Gansen 2000
North Atlantic	NEAPACC	12B	core tops	N. incompta	10.7635	1	Morley et al. 2017/ Elderfield & Gansen 2000
North Atlantic	NEAPACC	13B	core tops	N. incompta	10.8369	1.02	Morley et al. 2017/ Elderfield & Gansen 2000
North Atlantic	NEAPACC	8B	core tops	N. incompta	10.8677	0.97	Morley et al. 2017/ Elderfield & Gansen 2000
North Atlantic	NEAPACC	10B	core tops	N. incompta	10.7864	1	Morley et al. 2017/ Elderfield & Gansen 2000
North Atlantic	NEAPACC	5B	core tops	N. incompta	10.7271	1	Morley et al. 2017/ Elderfield & Gansen 2000
North Atlantic	NEAPACC	3B	core tops	N. incompta	10.7914	0.9	Morley et al. 2017/ Elderfield & Gansen 2000
South Atlantic	ANTVI/3	1622-1	core tops	N. pachyderma	1.18099	0.654468	Vazquez-Riveiros et al. 2016
South Atlantic	ANTII/4	1220-3	core tops	N. pachyderma	0.390671	0.695373	Vazquez-Riveiros et al. 2016
South Atlantic	ANTII/4	1212-1	core tops	N. pachyderma	0.867351	0.584535	Vazquez-Riveiros et al. 2016
South Atlantic	ANTIV/3	1423-1	core tops	N. pachyderma	0.658222	0.767023	Vazquez-Riveiros et al. 2016
South Atlantic	ANTV/4	1489-3	core tops	N. pachyderma	0.472406	0.657788	Vazquez-Riveiros et al. 2016
South Atlantic	ANTIV/3	1416-1	core tops	N. pachyderma	0.119828	0.746941	Vazquez-Riveiros et al. 2016
South Atlantic	ANTV/4	1494-3	core tops	N. pachyderma	0.50457	0.587333	Vazquez-Riveiros et al. 2016
South Atlantic	ANTIV/3	1373-2	core tops	N. pachyderma	0.406538	0.560204	Vazquez-Riveiros et al. 2016
South Atlantic	ANTXI/3	2544-1	core tops	N. pachyderma	5.77627	0.545985	Vazquez-Riveiros et al. 2016
South Atlantic	ANTIV/3	1391-1	core tops	N. pachyderma	0.247054	0.6117	Vazquez-Riveiros et al. 2016
South Atlantic	ANTXI/3	2540-1	core tops	N. pachyderma	1.60989	0.612238	Vazquez-Riveiros et al. 2016
South Atlantic	ANTXI/3	2526-1	core tops	N. pachyderma	0.62928	0.621954	Vazquez-Riveiros et al. 2016
South Atlantic	ANTIX/3	2037-2	core tops	N. pachyderma	0.663868	0.717223	Vazquez-Riveiros et al. 2016
South Atlantic	ANTIX/3	2064-2	core tops	N. pachyderma	0.6265	0.570928	Vazquez-Riveiros et al. 2016
South Atlantic	ANTXI/3	2525-1	core tops	N. pachyderma	0.5691	0.680592	Vazquez-Riveiros et al. 2016
South Atlantic	ANTVIII/6	1818-5	core tops	N. pachyderma	-2.46305	0.66932	Vazquez-Riveiros et al. 2016
South Atlantic	ANTVIII/6	1815-2	core tops	N. pachyderma	-2.68674	0.657876	Vazquez-Riveiros et al. 2016
South Atlantic	ANTVI/2	1560-1	core tops	N. pachyderma	1.05524	0.716258	Vazquez-Riveiros et al. 2016
South Atlantic	MD84-551		core tops	N. pachyderma	1.81731	0.576944	Vazquez-Riveiros et al. 2016
South Atlantic	MD84-552		core tops	N. pachyderma	1.82068	0.670615	Vazquez-Riveiros et al. 2016
South Atlantic	MD84-553		core tops	N. pachyderma	2.09929	0.668803	Vazquez-Riveiros et al. 2016
South Atlantic	MD87-744		core tops	N. pachyderma	2.34695	0.650547	Vazquez-Riveiros et al. 2016
South Atlantic	MD87-745		core tops	N. pachyderma	1.84778	0.65353	Vazquez-Riveiros et al. 2016
South Atlantic	MD80-304		core tops	N. pachyderma	2.59431	0.642503	Vazquez-Riveiros et al. 2016
South Atlantic	MD88-795		core tops	N. pachyderma	3.50997	0.640414	Vazquez-Riveiros et al. 2016
South Atlantic	MD84-563		core tops	N. pachyderma	3.41025	0.797632	Vazquez-Riveiros et al. 2016
South Atlantic	MD04-2717G		core tops	N. pachyderma	3.89072	0.70454	Vazquez-Riveiros et al. 2016
South Atlantic	MD04-2721		core tops	N. pachyderma	2.59987	0.691657	Vazquez-Riveiros et al. 2016
South Atlantic	MD04-2718		core tops	N. pachyderma	3.29666	0.807446	Vazquez-Riveiros et al. 2016
South Atlantic	MD84-568		core tops	N. pachyderma	2.47123	0.980319	Vazquez-Riveiros et al. 2016
South Atlantic	M29/1 2726-3		core tops	N. pachyderma	1.2664	0.637076	Vazquez-Riveiros et al. 2016
South Atlantic	MD12-3394		core tops	N. pachyderma	3.96668	0.777491	Vazquez-Riveiros et al. 2016
South Atlantic	ANTIX/4	2083-1	core tops	N. pachyderma	-0.705228	0.713371	Vazquez-Riveiros et al. 2016
South Atlantic	MD00-2374		core tops	N. pachyderma	7.38539	1.0508	Vazquez-Riveiros et al. 2016
South Atlantic	MD12-3401Q		core tops	N. pachyderma	5.94691	1.00581	Vazquez-Riveiros et al. 2016
South Atlantic	MD07-3076Q		core tops	N. pachyderma	7.46784	1.00353	Vazquez-Riveiros et al. 2016
South Atlantic	1/26/2005	2005-07-02	Sediment traps	N. pachyderma	1.5	0.9095	Hendry et al. 2009
South Atlantic	2005-07-02	2/21/2005	Sediment traps	N. pachyderma	-0.5	0.867	Hendry et al. 2009
South Atlantic	2/21/2005	2005-01-03	Sediment traps	N. pachyderma	0	0.782	Hendry et al. 2009
South Atlantic	2005-01-03	2005-01-04	Sediment traps	N. pachyderma	0	0.816	Hendry et al. 2009
South Atlantic	2005-01-04	2005-01-05	Sediment traps	N. pachyderma	-0.3	0.6715	Hendry et al. 2009
South Atlantic	2005-01-05	2005-01-06	Sediment traps	N. pachyderma	-1.4	0.7225	Hendry et al. 2009
South Atlantic	2005-01-06	7/15/2005	Sediment traps	N. pachyderma	-1.5	0.85	Hendry et al. 2009
South Atlantic	7/15/2005	2005-01-09	Sediment traps	N. pachyderma	-1.7	0.884	Hendry et al. 2009
South Atlantic	2005-01-09	2005-01-10	Sediment traps	N. pachyderma	-1.8	0.8415	Hendry et al. 2009
South Atlantic	2005-01-10	2005-01-11	Sediment traps	N. pachyderma	-1.4	0.7735	Hendry et al. 2009
South Atlantic	2005-01-11	11/15/2005	Sediment traps	N. pachyderma	-1	0.7395	Hendry et al. 2009
South Atlantic	2006-03-01	1/18/2006	Sediment traps	N. pachyderma	-0.2	0.85	Hendry et al. 2009
South Atlantic	1/18/2006	2006-01-02	Sediment traps	N. pachyderma	-0.1	0.765	Hendry et al. 2009

## Sheet: Figure 1b
Region	Station ID	Sample ID (if different)	Sample type	Species	Mg/Ca [Norm]	[CO3]	Dataset
North Atlantic	GeoB19913-2	0-20m	plankton tow	N. pachyderma	3.0468	106.701	This study
North Atlantic	GeoB19913-2	0-100m	plankton tow	N. pachyderma	2.67997	99.9767	This study
North Atlantic	GeoB19913-2	100-200m	plankton tow	N. pachyderma	3.04716	79.5781	This study
North Atlantic	GeoB19929-3	60-80m	plankton tow	N. pachyderma	4.62036	86.9835	This study
North Atlantic	GeoB19929-3	80-100m	plankton tow	N. pachyderma	4.93048	78.145	This study
North Atlantic	GeoB19929-3	100-200m	plankton tow	N. pachyderma	3.11574	72.1975	This study
North Atlantic	GeoB22365-3	90-120m	plankton tow	N. pachyderma	4.98643	87.929	This study
North Atlantic	GeoB22365-3	120-150m	plankton tow	N. pachyderma	2.68548	85.7979	This study
North Atlantic	GeoB455	80-100m	plankton tow	N. pachyderma	2.43013	88.3253	This study
North Atlantic	GeoB415	20-40m	plankton tow	N. pachyderma	3.12074	101.536	This study
North Atlantic	GeoB415	40-60m	plankton tow	N. pachyderma	4.50555	91.1995	This study
North Atlantic	GeoB433	100-150m	plankton tow	N. pachyderma	2.30359	100.641	This study
North Atlantic	GeoB433	100-150m	plankton tow	N. pachyderma	2.02447	100.641	This study
North Atlantic	GeoB434	0-20m	plankton tow	N. pachyderma	1.64018	118.813	This study
North Atlantic	GeoB434	0-20m	plankton tow	N. pachyderma	1.61488	118.813	This study
North Atlantic	GeoB434	20-40m	plankton tow	N. pachyderma	2.38414	122.902	This study
North Atlantic	GeoB434	20-40m	plankton tow	N. pachyderma	2.39463	122.902	This study
North Atlantic	GeoB435	100-150m	plankton tow	N. pachyderma	3.20048	106.486	This study
North Atlantic	GeoB439	0-20m	plankton tow	N. pachyderma	1.48334	152.224	This study
North Atlantic	GeoB439	0-20m	plankton tow	N. pachyderma	1.60321	152.224	This study
North Atlantic	GeoB460	40-60m	plankton tow	N. pachyderma	3.71151	88.1681	This study
North Atlantic	GeoB19914-2	40-60m	plankton tow	N. pachyderma	3.52345	79.3625	This study
North Atlantic	GeoB19914-2	40-60m	plankton tow	N. pachyderma	3.59414	79.3625	This study
North Atlantic	GeoB455	80-100	plankton tow	N. pachyderma	3.05006	85.2677	This study
North Atlantic	GeoB455	100-140	plankton tow	N. pachyderma	5.18862	73	This study
North Atlantic	GeoB19929-2	100-200	plankton tow	N. pachyderma	2.54828	124.862	This study
North Atlantic	GeoB19929-2	100-200	plankton tow	N. pachyderma	2.52981	124.862	This study
North Atlantic	GeoB19929-3	100-200	plankton tow	N. pachyderma	2.63124	124.862	This study
North Atlantic	GeoB19929-3	80-100	plankton tow	N. pachyderma	1.98562	124.862	This study
North Atlantic	CE20009_02	0-10m	plankton tow	N. incompta	1.29102	147.396	This study
North Atlantic	CE20009_02	10-20m	plankton tow	N. incompta	1.3099	166.923	This study
North Atlantic	CE20009_02	20-30m	plankton tow	N. incompta	1.46116	161.629	This study
North Atlantic	CE20009_05	0-40m	plankton tow	N. incompta	1.48903	141.615	This study
North Atlantic	CE20009_10	0-50m	plankton tow	N. pachyderma	2.42233	128.534	This study
North Atlantic	CE20009_10	40-100m	plankton tow	N. pachyderma	2.15432	121.395	This study
North Atlantic	CE20009_11	40-100m	plankton tow	N. pachyderma	2.60341	94.7864	This study
North Atlantic	CE20009_02	0-0.5cm	core tops	N. pachyderma	1.09777	165.491	This study
North Atlantic	CE20009_05	0-0.5cm	core tops	N. pachyderma	1.50358	150.495	This study
North Atlantic	CE20009_09	0-0.5cm	core tops	N. pachyderma	1.53173	123.491	This study
North Atlantic	CE20009_01	0-0.5cm	core tops	N. pachyderma	1.86998	121.362	This study
North Atlantic	CE20009_12	0-0.5cm	core tops	N. pachyderma	2.48473	125.76	This study
North Atlantic	CE20009_16	0-0.5cm	core tops	N. pachyderma	1.36221	157.957	This study
North Atlantic	HM71-17		core tops	N. pachyderma	2.36614	133.932	Kozdon et al. 2009
North Atlantic	HM80-43		core tops	N. pachyderma	2.34276	130.348	Kozdon et al. 2009
North Atlantic	23235-1		core tops	N. pachyderma	1.94974	147.194	Kozdon et al. 2009
North Atlantic	HM94-30		core tops	N. pachyderma	2.32482	124.254	Kozdon et al. 2009
North Atlantic	HM94-12		core tops	N. pachyderma	1.84829	140.025	Kozdon et al. 2009
North Atlantic	HM97-948		core tops	N. pachyderma	1.10779	183.753	Kozdon et al. 2009
North Atlantic	HM52-18		core tops	N. pachyderma	1.64711	145.043	Kozdon et al. 2009
North Atlantic	HM16132		core tops	N. pachyderma	1.42597	163.323	Kozdon et al. 2009
North Atlantic	HM57-11		core tops	N. pachyderma	1.7041	141.459	Kozdon et al. 2009
North Atlantic	HM57-20		core tops	N. pachyderma	1.57503	151.136	Kozdon et al. 2009
North Atlantic	HM94-16		core tops	N. pachyderma	1.91762	136.799	Kozdon et al. 2009
North Atlantic	HM94-18		core tops	N. pachyderma	2.12978	131.423	Kozdon et al. 2009
North Atlantic	HM49-15		core tops	N. pachyderma	1.35402	175.867	Kozdon et al. 2009
North Atlantic	HM16142		core tops	N. pachyderma	1.24466	190.204	Kozdon et al. 2009
North Atlantic	HM52-39		core tops	N. pachyderma	1.74065	157.946	Kozdon et al. 2009
North Atlantic	23261-2		core tops	N. pachyderma	1.63907	164.398	Kozdon et al. 2009
North Atlantic	23259-3		core tops	N. pachyderma	1.65708	166.19	Kozdon et al. 2009
North Atlantic	HM16130		core tops	N. pachyderma	1.56611	169.774	Kozdon et al. 2009
North Atlantic	HM52-42		core tops	N. pachyderma	1.44068	170.491	Kozdon et al. 2009
North Atlantic	HM71-22		core tops	N. pachyderma	1.75924	168.341	Kozdon et al. 2009
North Atlantic	HM57-16		core tops	N. pachyderma	1.45646	162.964	Kozdon et al. 2009
North Atlantic	HM133-05j		core tops	N. pachyderma	1.35489	161.889	Meland et al. 2006
North Atlantic	HM133-40l		core tops	N. pachyderma	1.79667	164.039	Meland et al. 2006
North Atlantic	HM16130		core tops	N. pachyderma	1.3913	169.774	Meland et al. 2006
North Atlantic	HM16132		core tops	N. pachyderma	1.1655	163.323	Meland et al. 2006
North Atlantic	HM16142		core tops	N. pachyderma	1.0819	190.204	Meland et al. 2006
North Atlantic	HM49-15		core tops	N. pachyderma	1.14795	175.867	Meland et al. 2006
North Atlantic	HM52-33		core tops	N. pachyderma	1.31414	145.043	Meland et al. 2006
North Atlantic	HM52-39		core tops	N. pachyderma	1.51866	157.946	Meland et al. 2006
North Atlantic	HM52-41		core tops	N. pachyderma	1.07808	164.398	Meland et al. 2006
North Atlantic	HM52-42		core tops	N. pachyderma	1.42264	170.491	Meland et al. 2006
North Atlantic	HM57-05		core tops	N. pachyderma	1.942	128.556	Meland et al. 2006
North Atlantic	HM57-09		core tops	N. pachyderma	1.69462	136.799	Meland et al. 2006
North Atlantic	HM57-11		core tops	N. pachyderma	1.51308	141.459	Meland et al. 2006
North Atlantic	HM57-12		core tops	N. pachyderma	1.46735	154.362	Meland et al. 2006
North Atlantic	HM57-16		core tops	N. pachyderma	1.55885	162.964	Meland et al. 2006
North Atlantic	HM57-20		core tops	N. pachyderma	1.44307	151.136	Meland et al. 2006
North Atlantic	HM58-08		core tops	N. pachyderma	1.1252	173	Meland et al. 2006
North Atlantic	HM71-12		core tops	N. pachyderma	1.77495	130.706	Meland et al. 2006
North Atlantic	HM71-17		core tops	N. pachyderma	1.9784	133.932	Meland et al. 2006
North Atlantic	HM71-20		core tops	N. pachyderma	1.36334	151.853	Meland et al. 2006
North Atlantic	HM71-21		core tops	N. pachyderma	1.21479	155.796	Meland et al. 2006
North Atlantic	HM71-22		core tops	N. pachyderma	1.37233	168.341	Meland et al. 2006
North Atlantic	HM71-25		core tops	N. pachyderma	1.00558	173.717	Meland et al. 2006
North Atlantic	HM80-43		core tops	N. pachyderma	1.90425	130.348	Meland et al. 2006
North Atlantic	HM94-12		core tops	N. pachyderma	1.38285	140.025	Meland et al. 2006
North Atlantic	HM94-16		core tops	N. pachyderma	1.61612	136.799	Meland et al. 2006
North Atlantic	HM94-18		core tops	N. pachyderma	1.75239	131.423	Meland et al. 2006
North Atlantic	HM94-30		core tops	N. pachyderma	1.88685	124.254	Meland et al. 2006
North Atlantic	HM94-36		core tops	N. pachyderma	1.61199	133.215	Meland et al. 2006
North Atlantic	HM94-42		core tops	N. pachyderma	1.72113	133.573	Meland et al. 2006
North Atlantic	JM97-948n		core tops	N. pachyderma	0.945388	183.753	Meland et al. 2006
North Atlantic	M23342		core tops	N. pachyderma	1.4962	133.573	Meland et al. 2006
North Atlantic	M23343		core tops	N. pachyderma	1.94662	135.366	Meland et al. 2006
North Atlantic	M23344		core tops	N. pachyderma	1.93079	134.649	Meland et al. 2006
North Atlantic	M23347		core tops	N. pachyderma	1.84001	134.649	Meland et al. 2006
North Atlantic	M23348		core tops	N. pachyderma	1.94402	139.667	Meland et al. 2006
North Atlantic	M23351		core tops	N. pachyderma	2.06232	135.724	Meland et al. 2006
North Atlantic	M23353		core tops	N. pachyderma	1.75896	137.516	Meland et al. 2006
North Atlantic	M23354		core tops	N. pachyderma	1.36186	140.025	Meland et al. 2006
North Atlantic	GS06	MC05	core tops	N. incompta	1.0283	181.55	Morley et al. 2017
North Atlantic	GS06	MC05	core tops	N. incompta	0.99225	181.55	Morley et al. 2017
North Atlantic	KN158	MC60	core tops	N. incompta	0.896353	177.966	Morley et al. 2017
North Atlantic	KN158	MC60	core tops	N. incompta	0.936958	177.966	Morley et al. 2017
North Atlantic	KN158	MC 36	core tops	N. incompta	0.950995	199.459	Morley et al. 2017
North Atlantic	KN158	MC 36	core tops	N. incompta	0.943157	199.459	Morley et al. 2017
North Atlantic	KN158	MC 36	core tops	N. incompta	0.903097	199.459	Morley et al. 2017
North Atlantic	KN158	MC 36	core tops	N. incompta	0.906877	198.312	Morley et al. 2017
North Atlantic	KN158	MC 36	core tops	N. incompta	0.922818	198.312	Morley et al. 2017
North Atlantic	KN158	MC 36	core tops	N. incompta	0.913962	198.312	Morley et al. 2017
North Atlantic	KN158	MC56	core tops	N. incompta	0.964763	175.206	Morley et al. 2017
North Atlantic	KN158	MC56	core tops	N. incompta	0.968561	175.206	Morley et al. 2017
North Atlantic	KN158	MC56	core tops	N. incompta	1.03028	175.206	Morley et al. 2017
North Atlantic	KN158	MC56	core tops	N. incompta	0.915886	174.866	Morley et al. 2017
North Atlantic	KN158	MC56	core tops	N. incompta	0.960516	174.866	Morley et al. 2017
North Atlantic	KN158	MC56	core tops	N. incompta	0.945963	174.866	Morley et al. 2017
North Atlantic	KN158	MC 45	core tops	N. incompta	0.800049	201.769	Morley et al. 2017
North Atlantic	KN158	MC 45	core tops	N. incompta	0.889205	201.769	Morley et al. 2017
North Atlantic	KN158	MC 45	core tops	N. incompta	0.868871	201.769	Morley et al. 2017
North Atlantic	KN158	MC 45	core tops	N. incompta	0.907429	195.158	Morley et al. 2017
North Atlantic	KN158	MC 45	core tops	N. incompta	0.908292	195.158	Morley et al. 2017
North Atlantic	KN158	MC 45	core tops	N. incompta	0.854762	195.158	Morley et al. 2017
North Atlantic	KN158	MC 54	core tops	N. incompta	1.03014	194.556	Morley et al. 2017
North Atlantic	KN158	MC 54	core tops	N. incompta	1.06992	194.556	Morley et al. 2017
North Atlantic	KN158	MC 54	core tops	N. incompta	1.09786	194.556	Morley et al. 2017
North Atlantic	KN158	MC 54	core tops	N. incompta	1.06127	192.741	Morley et al. 2017
North Atlantic	KN158	MC 54	core tops	N. incompta	1.02852	192.741	Morley et al. 2017
North Atlantic	KN158	MC 54	core tops	N. incompta	0.961253	192.741	Morley et al. 2017
North Atlantic	KN177	MC16B	core tops	N. incompta	1.29342	188.1	Morley et al. 2017
North Atlantic	KN177	MC16B	core tops	N. incompta	1.28975	186.137	Morley et al. 2017
North Atlantic	KN177	MC21B	core tops	N. incompta	1.0492	185.127	Morley et al. 2017
North Atlantic	KN177	MC21B	core tops	N. incompta	1.27548	178.545	Morley et al. 2017
North Atlantic	KN177	MC24C	core tops	N. incompta	1.1198	173.913	Morley et al. 2017
North Atlantic	KN177	MC24C	core tops	N. incompta	1.13429	171.445	Morley et al. 2017
North Atlantic	KN177	MC27B	core tops	N. incompta	1.19254	179.355	Morley et al. 2017
North Atlantic	KN177	MC27B	core tops	N. incompta	1.26673	174.991	Morley et al. 2017
North Atlantic	KN177	MC31B	core tops	N. incompta	1.19973	170.728	Morley et al. 2017
North Atlantic	KN177	MC31B	core tops	N. incompta	1.46726	166.163	Morley et al. 2017
North Atlantic	KN177	MC31B	core tops	N. incompta	1.4863	159.323	Morley et al. 2017
North Atlantic	KN177	MC31B	core tops	N. incompta	1.41175	159.323	Morley et al. 2017
North Atlantic	KN177	MC31B	core tops	N. incompta	1.49697	159.323	Morley et al. 2017
North Atlantic	LCD-S1	S1	core tops	N. incompta	1.15421	196.687	Morley et al. 2017
North Atlantic	LCD-S1	S1	core tops	N. incompta	1.06201	196.687	Morley et al. 2017
North Atlantic	LCD-S1	S1	core tops	N. incompta	1.0467	196.687	Morley et al. 2017
North Atlantic	LCD-S1	S1	core tops	N. incompta	1.09337	196.687	Morley et al. 2017
North Atlantic	LCD-S1	S1	core tops	N. incompta	1.01411	195.547	Morley et al. 2017
North Atlantic	LCD-S3	S3	core tops	N. incompta	0.945693	188.52	Morley et al. 2017
North Atlantic	LCD-S3	S3	core tops	N. incompta	0.998688	188.52	Morley et al. 2017
North Atlantic	LCD-S3	S3	core tops	N. incompta	1.00629	188.52	Morley et al. 2017
North Atlantic	LCD-S3	S3	core tops	N. incompta	1.0484	188.52	Morley et al. 2017
North Atlantic	LCD-S3	S3	core tops	N. incompta	1.01481	188.52	Morley et al. 2017
North Atlantic	LCD-S3	S3	core tops	N. incompta	0.979093	188.52	Morley et al. 2017
North Atlantic	LCD-S3	S3	core tops	N. incompta	0.947914	188.52	Morley et al. 2017
North Atlantic	LCD-S3	S3	core tops	N. incompta	1.0659	188.52	Morley et al. 2017
North Atlantic	LCD-S3	S3	core tops	N. incompta	1.1077	188.52	Morley et al. 2017
North Atlantic	LCD-S3	S3	core tops	N. incompta	1.06199	187.471	Morley et al. 2017
North Atlantic	LCD-S3	S3	core tops	N. incompta	1.01175	187.748	Morley et al. 2017
North Atlantic	LCD-S3	S3	core tops	N. incompta	1.08006	187.748	Morley et al. 2017
North Atlantic	LCD-S3	S3	core tops	N. incompta	1.08337	187.748	Morley et al. 2017
North Atlantic	LCD-S3	S3	core tops	N. incompta	1.02175	187.748	Morley et al. 2017
North Atlantic	LCD-S3	S3	core tops	N. incompta	1.06044	187.748	Morley et al. 2017
North Atlantic	LCD-S3	S3	core tops	N. incompta	1.03413	187.748	Morley et al. 2017
North Atlantic	LCD-S3	S3	core tops	N. incompta	1.00761	187.748	Morley et al. 2017
North Atlantic	LCD-S6	S6	core tops	N. incompta	0.948226	197.285	Morley et al. 2017
North Atlantic	LCD-S6	S6	core tops	N. incompta	0.892982	195.88	Morley et al. 2017
North Atlantic	LCD-S7	S7	core tops	N. incompta	1.00982	185.658	Morley et al. 2017
North Atlantic	LCD-S7	S7	core tops	N. incompta	1.08401	184.528	Morley et al. 2017
North Atlantic	LCD-S7	S7	core tops	N. incompta	1.03542	184.528	Morley et al. 2017
North Atlantic	LCD-S7	S7	core tops	N. incompta	1.06766	184.528	Morley et al. 2017
North Atlantic	LCD-S7	S7	core tops	N. incompta	1.04471	183.228	Morley et al. 2017
North Atlantic	LCD-S7	S7	core tops	N. incompta	0.970253	183.27	Morley et al. 2017
North Atlantic	LCD-S7	S7	core tops	N. incompta	0.976241	183.27	Morley et al. 2017
North Atlantic	KN158	MC78	core tops	N. incompta	1.56795	147.72	Morley et al. 2017
North Atlantic	KN158	MC78	core tops	N. incompta	1.53946	147.72	Morley et al. 2017
North Atlantic	KN158	MC78	core tops	N. incompta	1.50112	147.72	Morley et al. 2017
North Atlantic	KN158	MC78	core tops	N. incompta	1.29005	152.061	Morley et al. 2017
North Atlantic	KN158	MC78	core tops	N. incompta	1.28808	152.061	Morley et al. 2017
North Atlantic	KN158	MC78	core tops	N. incompta	1.41278	152.061	Morley et al. 2017
North Atlantic	KN158	MC83	core tops	N. incompta	1.44266	154.624	Morley et al. 2017
North Atlantic	KN158	MC83	core tops	N. incompta	1.54648	154.624	Morley et al. 2017
North Atlantic	KN158	MC83	core tops	N. incompta	1.61084	154.624	Morley et al. 2017
North Atlantic	KN158	MC83	core tops	N. incompta	1.39922	154.359	Morley et al. 2017
North Atlantic	KN158	MC83	core tops	N. incompta	1.35994	154.359	Morley et al. 2017
North Atlantic	KN158	MC83	core tops	N. incompta	1.35904	154.359	Morley et al. 2017
North Atlantic	T86	10B	core tops	N. incompta	1.04997	217.588	Morley et al. 2017/ Elderfield & Gansen 2000
North Atlantic	T86	10B	core tops	N. incompta	0.801065	217.588	Morley et al. 2017/ Elderfield & Gansen 2000
North Atlantic	T88	15B	core tops	N. incompta	0.822666	220.343	Morley et al. 2017/ Elderfield & Gansen 2000
North Atlantic	T88	15B	core tops	N. incompta	0.858103	220.343	Morley et al. 2017/ Elderfield & Gansen 2000
North Atlantic	T88	15A	core tops	N. incompta	0.972335	203.79	Morley et al. 2017/ Elderfield & Gansen 2000
North Atlantic	T88	15A	core tops	N. incompta	0.892155	203.79	Morley et al. 2017/ Elderfield & Gansen 2000
North Atlantic	T88	14B	core tops	N. incompta	1.05945	194.871	Morley et al. 2017/ Elderfield & Gansen 2000
North Atlantic	T88	14B	core tops	N. incompta	0.952047	194.871	Morley et al. 2017/ Elderfield & Gansen 2000
North Atlantic	T86	9B	core tops	N. incompta	1.13209	189.681	Morley et al. 2017/ Elderfield & Gansen 2000
North Atlantic	T86	8B	core tops	N. incompta	0.924645	209.485	Morley et al. 2017/ Elderfield & Gansen 2000
North Atlantic	T86	8B	core tops	N. incompta	0.953009	209.485	Morley et al. 2017/ Elderfield & Gansen 2000
North Atlantic	T88	13B	core tops	N. incompta	1.17371	210.544	Morley et al. 2017/ Elderfield & Gansen 2000
North Atlantic	T88	13B	core tops	N. incompta	0.87433	210.544	Morley et al. 2017/ Elderfield & Gansen 2000
North Atlantic	T86	7B	core tops	N. incompta	1.10987	211.444	Morley et al. 2017/ Elderfield & Gansen 2000
North Atlantic	T88	12B	core tops	N. incompta	0.890382	209.001	Morley et al. 2017/ Elderfield & Gansen 2000
North Atlantic	T88	12B	core tops	N. incompta	0.921355	209.001	Morley et al. 2017/ Elderfield & Gansen 2000
North Atlantic	T88	11B	core tops	N. incompta	1.00207	210.823	Morley et al. 2017/ Elderfield & Gansen 2000
North Atlantic	T88	11B	core tops	N. incompta	0.917435	210.823	Morley et al. 2017/ Elderfield & Gansen 2000
North Atlantic	T86	5B	core tops	N. incompta	0.857042	213.278	Morley et al. 2017/ Elderfield & Gansen 2000
North Atlantic	T86	5B	core tops	N. incompta	1.00163	213.278	Morley et al. 2017/ Elderfield & Gansen 2000
North Atlantic	T88	9B	core tops	N. incompta	1.01152	216.316	Morley et al. 2017/ Elderfield & Gansen 2000
North Atlantic	T88	9B	core tops	N. incompta	0.93104	216.316	Morley et al. 2017/ Elderfield & Gansen 2000
North Atlantic	T86	3B	core tops	N. incompta	0.822368	213.456	Morley et al. 2017/ Elderfield & Gansen 2000
North Atlantic	T86	3B	core tops	N. incompta	0.939051	213.456	Morley et al. 2017/ Elderfield & Gansen 2000
North Atlantic	T88	7B	core tops	N. incompta	0.838386	220.312	Morley et al. 2017/ Elderfield & Gansen 2000
North Atlantic	T88	7B	core tops	N. incompta	1.00638	220.312	Morley et al. 2017/ Elderfield & Gansen 2000
North Atlantic	T88	6B	core tops	N. incompta	0.818135	211.234	Morley et al. 2017/ Elderfield & Gansen 2000
North Atlantic	T88	6B	core tops	N. incompta	0.947463	211.234	Morley et al. 2017/ Elderfield & Gansen 2000
North Atlantic	T90	2B	core tops	N. incompta	1.08773	201.377	Morley et al. 2017/ Elderfield & Gansen 2000
North Atlantic	T90	2B	core tops	N. incompta	0.812353	201.377	Morley et al. 2017/ Elderfield & Gansen 2000
North Atlantic	T86	1B	core tops	N. incompta	1.16621	200.53	Morley et al. 2017/ Elderfield & Gansen 2000
North Atlantic	T86	1B	core tops	N. incompta	1.10592	200.53	Morley et al. 2017/ Elderfield & Gansen 2000
North Atlantic	T88	5B	core tops	N. incompta	0.98474	196.87	Morley et al. 2017/ Elderfield & Gansen 2000
North Atlantic	T88	5B	core tops	N. incompta	1.09593	196.87	Morley et al. 2017/ Elderfield & Gansen 2000
North Atlantic	NEAPACC	18B	core tops	N. incompta	0.924623	186.343	Morley et al. 2017/ Elderfield & Gansen 2000
North Atlantic	T88	4B	core tops	N. incompta	1.14943	186.643	Morley et al. 2017/ Elderfield & Gansen 2000
North Atlantic	T88	4B	core tops	N. incompta	1.06977	186.643	Morley et al. 2017/ Elderfield & Gansen 2000
North Atlantic	NEAPACC	17B	core tops	N. incompta	1.0684	175.167	Morley et al. 2017/ Elderfield & Gansen 2000
North Atlantic	T88	3B	core tops	N. incompta	0.867536	175.654	Morley et al. 2017/ Elderfield & Gansen 2000
North Atlantic	T88	3B	core tops	N. incompta	0.897577	175.654	Morley et al. 2017/ Elderfield & Gansen 2000
North Atlantic	NEAPACC	15B	core tops	N. incompta	0.961875	175.033	Morley et al. 2017/ Elderfield & Gansen 2000
North Atlantic	T88	2B	core tops	N. incompta	0.961884	173.234	Morley et al. 2017/ Elderfield & Gansen 2000
North Atlantic	T88	2B	core tops	N. incompta	0.918776	173.234	Morley et al. 2017/ Elderfield & Gansen 2000
North Atlantic	NEAPACC	12B	core tops	N. incompta	0.948925	176.549	Morley et al. 2017/ Elderfield & Gansen 2000
North Atlantic	NEAPACC	13B	core tops	N. incompta	0.961531	176.658	Morley et al. 2017/ Elderfield & Gansen 2000
North Atlantic	NEAPACC	8B	core tops	N. incompta	0.911864	182.624	Morley et al. 2017/ Elderfield & Gansen 2000
North Atlantic	NEAPACC	10B	core tops	N. incompta	0.946975	179.874	Morley et al. 2017/ Elderfield & Gansen 2000
North Atlantic	NEAPACC	5B	core tops	N. incompta	0.952037	185.684	Morley et al. 2017/ Elderfield & Gansen 2000
North Atlantic	NEAPACC	3B	core tops	N. incompta	0.851889	192.231	Morley et al. 2017/ Elderfield & Gansen 2000
South Atlantic	ANTVI/3	1622-1	core tops	N. pachyderma		137.889	Vazquez-Riveiros et al. 2016
South Atlantic	ANTII/4	1220-3	core tops	N. pachyderma		129.741	Vazquez-Riveiros et al. 2016
South Atlantic	ANTII/4	1212-1	core tops	N. pachyderma		134.185	Vazquez-Riveiros et al. 2016
South Atlantic	ANTIV/3	1423-1	core tops	N. pachyderma		132.37	Vazquez-Riveiros et al. 2016
South Atlantic	ANTV/4	1489-3	core tops	N. pachyderma		130.741	Vazquez-Riveiros et al. 2016
South Atlantic	ANTIV/3	1416-1	core tops	N. pachyderma		126.926	Vazquez-Riveiros et al. 2016
South Atlantic	ANTV/4	1494-3	core tops	N. pachyderma		130.963	Vazquez-Riveiros et al. 2016
South Atlantic	ANTIV/3	1373-2	core tops	N. pachyderma		130.333	Vazquez-Riveiros et al. 2016
South Atlantic	ANTXI/3	2544-1	core tops	N. pachyderma		187.407	Vazquez-Riveiros et al. 2016
South Atlantic	ANTIV/3	1391-1	core tops	N. pachyderma		128.667	Vazquez-Riveiros et al. 2016
South Atlantic	ANTXI/3	2540-1	core tops	N. pachyderma		146.667	Vazquez-Riveiros et al. 2016
South Atlantic	ANTXI/3	2526-1	core tops	N. pachyderma		136.667	Vazquez-Riveiros et al. 2016
South Atlantic	ANTIX/3	2037-2	core tops	N. pachyderma		132.593	Vazquez-Riveiros et al. 2016
South Atlantic	ANTIX/3	2064-2	core tops	N. pachyderma		132.544	Vazquez-Riveiros et al. 2016
South Atlantic	ANTXI/3	2525-1	core tops	N. pachyderma		136.667	Vazquez-Riveiros et al. 2016
South Atlantic	ANTVIII/6	1818-5	core tops	N. pachyderma		102.593	Vazquez-Riveiros et al. 2016
South Atlantic	ANTVIII/6	1815-2	core tops	N. pachyderma		99.2593	Vazquez-Riveiros et al. 2016
South Atlantic	ANTVI/2	1560-1	core tops	N. pachyderma		140.111	Vazquez-Riveiros et al. 2016
South Atlantic	MD84-551		core tops	N. pachyderma		147.407	Vazquez-Riveiros et al. 2016
South Atlantic	MD84-552		core tops	N. pachyderma		147.407	Vazquez-Riveiros et al. 2016
South Atlantic	MD84-553		core tops	N. pachyderma		150.098	Vazquez-Riveiros et al. 2016
South Atlantic	MD87-744		core tops	N. pachyderma		151.042	Vazquez-Riveiros et al. 2016
South Atlantic	MD87-745		core tops	N. pachyderma		145.958	Vazquez-Riveiros et al. 2016
South Atlantic	MD80-304		core tops	N. pachyderma		155.356	Vazquez-Riveiros et al. 2016
South Atlantic	MD88-795		core tops	N. pachyderma		164.566	Vazquez-Riveiros et al. 2016
South Atlantic	MD84-563		core tops	N. pachyderma		163.571	Vazquez-Riveiros et al. 2016
South Atlantic	MD04-2717G		core tops	N. pachyderma		168.043	Vazquez-Riveiros et al. 2016
South Atlantic	MD04-2721		core tops	N. pachyderma		155.261	Vazquez-Riveiros et al. 2016
South Atlantic	MD04-2718		core tops	N. pachyderma		162.087	Vazquez-Riveiros et al. 2016
South Atlantic	MD84-568		core tops	N. pachyderma		153.736	Vazquez-Riveiros et al. 2016
South Atlantic	M29/1 2726-3		core tops	N. pachyderma		135.185	Vazquez-Riveiros et al. 2016
South Atlantic	MD12-3394		core tops	N. pachyderma		168.465	Vazquez-Riveiros et al. 2016
South Atlantic	ANTIX/4	2083-1	core tops	N. pachyderma		115.556	Vazquez-Riveiros et al. 2016
South Atlantic	MD00-2374		core tops	N. pachyderma		197.294	Vazquez-Riveiros et al. 2016
South Atlantic	MD12-3401Q		core tops	N. pachyderma		179.626	Vazquez-Riveiros et al. 2016
South Atlantic	MD07-3076Q		core tops	N. pachyderma		191.934	Vazquez-Riveiros et al. 2016
South Atlantic	1/26/2005	2005-07-02	Sediment traps	N. pachyderma		145.556	Hendry et al. 2009
South Atlantic	2005-07-02	2/21/2005	Sediment traps	N. pachyderma		127.407	Hendry et al. 2009
South Atlantic	2/21/2005	2005-01-03	Sediment traps	N. pachyderma		133.333	Hendry et al. 2009
South Atlantic	2005-01-03	2005-01-04	Sediment traps	N. pachyderma		124.815	Hendry et al. 2009
South Atlantic	2005-01-04	2005-01-05	Sediment traps	N. pachyderma		117.407	Hendry et al. 2009
South Atlantic	2005-01-05	2005-01-06	Sediment traps	N. pachyderma		122.963	Hendry et al. 2009
South Atlantic	2005-01-06	7/15/2005	Sediment traps	N. pachyderma		118.889	Hendry et al. 2009
South Atlantic	7/15/2005	2005-01-09	Sediment traps	N. pachyderma		121.111	Hendry et al. 2009
South Atlantic	2005-01-09	2005-01-10	Sediment traps	N. pachyderma		120.741	Hendry et al. 2009
South Atlantic	2005-01-10	2005-01-11	Sediment traps	N. pachyderma		120.741	Hendry et al. 2009
South Atlantic	2005-01-11	11/15/2005	Sediment traps	N. pachyderma		122.222	Hendry et al. 2009
South Atlantic	2006-03-01	1/18/2006	Sediment traps	N. pachyderma		124.074	Hendry et al. 2009
South Atlantic	1/18/2006	2006-01-02	Sediment traps	N. pachyderma		125.185	Hendry et al. 2009

## Sheet: Figure 1c
Region	Station ID	Sample ID (if different)	Sample type	Species	Temp	Mg/Ca [Corr]	Dataset
North Atlantic	GeoB19913-2	0-20m	plankton tow	N. pachyderma	0.683121	0.458667	This study
North Atlantic	GeoB19913-2	0-100m	plankton tow	N. pachyderma	0.08275	0.349157	This study
North Atlantic	GeoB19913-2	100-200m	plankton tow	N. pachyderma	-1.16032	0.25849	This study
North Atlantic	GeoB19929-3	60-80m	plankton tow	N. pachyderma	-1.34118	0.436384	This study
North Atlantic	GeoB19929-3	80-100m	plankton tow	N. pachyderma	-1.12676	0.409051	This study
North Atlantic	GeoB19929-3	100-200m	plankton tow	N. pachyderma	-0.701924	0.240585	This study
North Atlantic	GeoB22365-3	90-120m	plankton tow	N. pachyderma	-1.65207	0.464898	This study
North Atlantic	GeoB22365-3	120-150m	plankton tow	N. pachyderma	-1.42377	0.247003	This study
North Atlantic	GeoB455	80-100m	plankton tow	N. pachyderma	-1.08017	0.24003	This study
North Atlantic	GeoB415	20-40m	plankton tow	N. pachyderma	1.48	0.471093	This study
North Atlantic	GeoB415	40-60m	plankton tow	N. pachyderma	-0.731389	0.480118	This study
North Atlantic	GeoB433	100-150m	plankton tow	N. pachyderma	4.02354	0.431841	This study
North Atlantic	GeoB433	100-150m	plankton tow	N. pachyderma	4.02354	0.379516	This study
North Atlantic	GeoB434	0-20m	plankton tow	N. pachyderma	8.7771	0.594039	This study
North Atlantic	GeoB434	0-20m	plankton tow	N. pachyderma	8.7771	0.584876	This study
North Atlantic	GeoB434	20-40m	plankton tow	N. pachyderma	4.75056	0.629939	This study
North Atlantic	GeoB434	20-40m	plankton tow	N. pachyderma	4.75056	0.632709	This study
North Atlantic	GeoB435	100-150m	plankton tow	N. pachyderma	4.05095	0.65056	This study
North Atlantic	GeoB439	0-20m	plankton tow	N. pachyderma	11.5668	0.974542	This study
North Atlantic	GeoB439	0-20m	plankton tow	N. pachyderma	11.5668	1.05329	This study
North Atlantic	GeoB460	40-60m	plankton tow	N. pachyderma	-1.3657	0.356411	This study
North Atlantic	GeoB19914-2	40-60m	plankton tow	N. pachyderma	-1.68924	0.283926	This study
North Atlantic	GeoB19914-2	40-60m	plankton tow	N. pachyderma	-1.68924	0.289622	This study
North Atlantic	GeoB455	80-100	plankton tow	N. pachyderma	-1.08017	0.286864	This study
North Atlantic	GeoB455	100-140	plankton tow	N. pachyderma	-1.04	0.394656	This study
North Atlantic	GeoB19929-2	100-200	plankton tow	N. pachyderma	3.739	0.62839	This study
North Atlantic	GeoB19929-2	100-200	plankton tow	N. pachyderma	3.739	0.623835	This study
North Atlantic	GeoB19929-3	100-200	plankton tow	N. pachyderma	3.739	0.648848	This study
North Atlantic	GeoB19929-3	80-100	plankton tow	N. pachyderma	3.739	0.489643	This study
North Atlantic	CE20009_02	0-10m	plankton tow	N. incompta	10.48	0.818579	This study
North Atlantic	CE20009_02	10-20m	plankton tow	N. incompta	10.37	0.978833	This study
North Atlantic	CE20009_02	20-30m	plankton tow	N. incompta	10.05	1.01406	This study
North Atlantic	CE20009_05	0-40m	plankton tow	N. incompta	7.29	0.669914	This study
North Atlantic	CE20009_10	0-50m	plankton tow	N. pachyderma	3.54	0.678963	This study
North Atlantic	CE20009_10	40-100m	plankton tow	N. pachyderma	2.86	0.524326	This study
North Atlantic	CE20009_11	40-100m	plankton tow	N. pachyderma	0.2	0.352716	This study
North Atlantic	CE20009_02	0-0.5cm	core tops	N. pachyderma	10.2983	0.765167	This study
North Atlantic	CE20009_05	0-0.5cm	core tops	N. pachyderma	7.2945	0.700838	This study
North Atlantic	CE20009_09	0-0.5cm	core tops	N. pachyderma	3.0885	0.371447	This study
North Atlantic	CE20009_01	0-0.5cm	core tops	N. pachyderma	3.2606	0.449551	This study
North Atlantic	CE20009_12	0-0.5cm	core tops	N. pachyderma	-0.6475	0.441525	This study
North Atlantic	CE20009_16	0-0.5cm	core tops	N. pachyderma	6.684	0.642818	This study
North Atlantic	HM71-17		core tops	N. pachyderma	0.565353	0.511832	Kozdon et al. 2009
North Atlantic	HM80-43		core tops	N. pachyderma	0.497334	0.485044	Kozdon et al. 2009
North Atlantic	23235-1		core tops	N. pachyderma	1.62845	0.529194	Kozdon et al. 2009
North Atlantic	HM94-30		core tops	N. pachyderma	-0.119237	0.426033	Kozdon et al. 2009
North Atlantic	HM94-12		core tops	N. pachyderma	0.876534	0.437399	Kozdon et al. 2009
North Atlantic	HM97-948		core tops	N. pachyderma	8.91544	0.654124	Kozdon et al. 2009
North Atlantic	HM52-18		core tops	N. pachyderma	4.79118	0.470821	Kozdon et al. 2009
North Atlantic	HM16132		core tops	N. pachyderma	6.73722	0.541733	Kozdon et al. 2009
North Atlantic	HM57-11		core tops	N. pachyderma	4.12144	0.445494	Kozdon et al. 2009
North Atlantic	HM57-20		core tops	N. pachyderma	4.86774	0.516776	Kozdon et al. 2009
North Atlantic	HM94-16		core tops	N. pachyderma	4.13332	0.460508	Kozdon et al. 2009
North Atlantic	HM94-18		core tops	N. pachyderma	3.03348	0.455571	Kozdon et al. 2009
North Atlantic	HM49-15		core tops	N. pachyderma	8.37688	0.682984	Kozdon et al. 2009
North Atlantic	HM16142		core tops	N. pachyderma	9.73372	0.778324	Kozdon et al. 2009
North Atlantic	HM52-39		core tops	N. pachyderma	5.98773	0.626991	Kozdon et al. 2009
North Atlantic	23261-2		core tops	N. pachyderma	6.86462	0.661504	Kozdon et al. 2009
North Atlantic	23259-3		core tops	N. pachyderma	7.19673	0.698605	Kozdon et al. 2009
North Atlantic	HM16130		core tops	N. pachyderma	7.8403	0.707487	Kozdon et al. 2009
North Atlantic	HM52-42		core tops	N. pachyderma	8.81606	0.747584	Kozdon et al. 2009
North Atlantic	HM71-22		core tops	N. pachyderma	6.94344	0.734509	Kozdon et al. 2009
North Atlantic	HM57-16		core tops	N. pachyderma	6.96127	0.720055	Kozdon et al. 2009
North Atlantic	HM133-05j		core tops	N. pachyderma	6	0.622094	Meland et al. 2006
North Atlantic	HM133-40l		core tops	N. pachyderma	6.5	0.878879	Meland et al. 2006
North Atlantic	HM16130		core tops	N. pachyderma	6.4	0.707487	Meland et al. 2006
North Atlantic	HM16132		core tops	N. pachyderma	6	0.541733	Meland et al. 2006
North Atlantic	HM16142		core tops	N. pachyderma	8.5	0.778324	Meland et al. 2006
North Atlantic	HM49-15		core tops	N. pachyderma	7.6	0.682984	Meland et al. 2006
North Atlantic	HM52-33		core tops	N. pachyderma	3.8	0.424887	Meland et al. 2006
North Atlantic	HM52-39		core tops	N. pachyderma	5.2	0.626991	Meland et al. 2006
North Atlantic	HM52-41		core tops	N. pachyderma	6	0.505695	Meland et al. 2006
North Atlantic	HM52-42		core tops	N. pachyderma	6.7	0.747584	Meland et al. 2006
North Atlantic	HM57-05		core tops	N. pachyderma	2	0.451524	Meland et al. 2006
North Atlantic	HM57-09		core tops	N. pachyderma	2.9	0.465801	Meland et al. 2006
North Atlantic	HM57-11		core tops	N. pachyderma	3.1	0.443636	Meland et al. 2006
North Atlantic	HM57-12		core tops	N. pachyderma	4.5	0.550954	Meland et al. 2006
North Atlantic	HM57-16		core tops	N. pachyderma	6	0.722359	Meland et al. 2006
North Atlantic	HM57-20		core tops	N. pachyderma	4.3	0.516776	Meland et al. 2006
North Atlantic	HM58-08		core tops	N. pachyderma	6.8	0.608869	Meland et al. 2006
North Atlantic	HM71-12		core tops	N. pachyderma	2	0.42231	Meland et al. 2006
North Atlantic	HM71-17		core tops	N. pachyderma	2.6	0.513961	Meland et al. 2006
North Atlantic	HM71-20		core tops	N. pachyderma	4.8	0.514067	Meland et al. 2006
North Atlantic	HM71-21		core tops	N. pachyderma	5.4	0.501003	Meland et al. 2006
North Atlantic	HM71-22		core tops	N. pachyderma	7.1	0.734509	Meland et al. 2006
North Atlantic	HM71-25		core tops	N. pachyderma	7.5	0.582866	Meland et al. 2006
North Atlantic	HM80-43		core tops	N. pachyderma	2.8	0.485044	Meland et al. 2006
North Atlantic	HM94-12		core tops	N. pachyderma	4.1	0.437399	Meland et al. 2006
North Atlantic	HM94-16		core tops	N. pachyderma	3.3	0.460508	Meland et al. 2006
North Atlantic	HM94-18		core tops	N. pachyderma	2.9	0.455571	Meland et al. 2006
North Atlantic	HM94-30		core tops	N. pachyderma	2.2	0.426033	Meland et al. 2006
North Atlantic	HM94-36		core tops	N. pachyderma	3.2	0.438721	Meland et al. 2006
North Atlantic	HM94-42		core tops	N. pachyderma	3.1	0.465966	Meland et al. 2006
North Atlantic	JM97-948n		core tops	N. pachyderma	8.6	0.654124	Meland et al. 2006
North Atlantic	M23342		core tops	N. pachyderma	2.8	0.394279	Meland et al. 2006
North Atlantic	M23343		core tops	N. pachyderma	3	0.532057	Meland et al. 2006
North Atlantic	M23344		core tops	N. pachyderma	1.7	0.46601	Meland et al. 2006
North Atlantic	M23347		core tops	N. pachyderma	1.6	0.44012	Meland et al. 2006
North Atlantic	M23348		core tops	N. pachyderma	1.5	0.484876	Meland et al. 2006
North Atlantic	M23351		core tops	N. pachyderma	1.8	0.507839	Meland et al. 2006
North Atlantic	M23353		core tops	N. pachyderma	3.1	0.495856	Meland et al. 2006
North Atlantic	M23354		core tops	N. pachyderma	3.7	0.415529	Meland et al. 2006
North Atlantic	GS06	MC05	core tops	N. incompta	10.167	0.965009	Morley et al. 2017
North Atlantic	GS06	MC05	core tops	N. incompta	10.167	0.931182	Morley et al. 2017
North Atlantic	KN158	MC60	core tops	N. incompta	10.0142	0.80633	Morley et al. 2017
North Atlantic	KN158	MC60	core tops	N. incompta	10.0142	0.842857	Morley et al. 2017
North Atlantic	KN158	MC 36	core tops	N. incompta	11.7172	1.17418	Morley et al. 2017
North Atlantic	KN158	MC 36	core tops	N. incompta	11.7172	1.1645	Morley et al. 2017
North Atlantic	KN158	MC 36	core tops	N. incompta	11.7172	1.11504	Morley et al. 2017
North Atlantic	KN158	MC 36	core tops	N. incompta	11.5306	1.092	Morley et al. 2017
North Atlantic	KN158	MC 36	core tops	N. incompta	11.5306	1.11119	Morley et al. 2017
North Atlantic	KN158	MC 36	core tops	N. incompta	11.5306	1.10053	Morley et al. 2017
North Atlantic	KN158	MC56	core tops	N. incompta	10.756	0.907234	Morley et al. 2017
North Atlantic	KN158	MC56	core tops	N. incompta	10.756	0.910806	Morley et al. 2017
North Atlantic	KN158	MC56	core tops	N. incompta	10.756	0.968847	Morley et al. 2017
North Atlantic	KN158	MC56	core tops	N. incompta	10.5169	0.840596	Morley et al. 2017
North Atlantic	KN158	MC56	core tops	N. incompta	10.5169	0.881558	Morley et al. 2017
North Atlantic	KN158	MC56	core tops	N. incompta	10.5169	0.868201	Morley et al. 2017
North Atlantic	KN158	MC 45	core tops	N. incompta	12.9124	1.11829	Morley et al. 2017
North Atlantic	KN158	MC 45	core tops	N. incompta	12.9124	1.2429	Morley et al. 2017
North Atlantic	KN158	MC 45	core tops	N. incompta	12.9124	1.21448	Morley et al. 2017
North Atlantic	KN158	MC 45	core tops	N. incompta	11.813	1.09533	Morley et al. 2017
North Atlantic	KN158	MC 45	core tops	N. incompta	11.813	1.09637	Morley et al. 2017
North Atlantic	KN158	MC 45	core tops	N. incompta	11.813	1.03176	Morley et al. 2017
North Atlantic	KN158	MC 54	core tops	N. incompta	12.0332	1.26273	Morley et al. 2017
North Atlantic	KN158	MC 54	core tops	N. incompta	12.0332	1.3115	Morley et al. 2017
North Atlantic	KN158	MC 54	core tops	N. incompta	12.0332	1.34574	Morley et al. 2017
North Atlantic	KN158	MC 54	core tops	N. incompta	11.5368	1.22746	Morley et al. 2017
North Atlantic	KN158	MC 54	core tops	N. incompta	11.5368	1.18958	Morley et al. 2017
North Atlantic	KN158	MC 54	core tops	N. incompta	11.5368	1.11178	Morley et al. 2017
North Atlantic	KN177	MC16B	core tops	N. incompta	11.0773	1.38609	Morley et al. 2017
North Atlantic	KN177	MC16B	core tops	N. incompta	10.2841	1.26773	Morley et al. 2017
North Atlantic	KN177	MC21B	core tops	N. incompta	10.217	1.01711	Morley et al. 2017
North Atlantic	KN177	MC21B	core tops	N. incompta	9.53013	1.10359	Morley et al. 2017
North Atlantic	KN177	MC24C	core tops	N. incompta	9.47969	0.928845	Morley et al. 2017
North Atlantic	KN177	MC24C	core tops	N. incompta	9.24901	0.902853	Morley et al. 2017
North Atlantic	KN177	MC27B	core tops	N. incompta	9.66492	1.05122	Morley et al. 2017
North Atlantic	KN177	MC27B	core tops	N. incompta	9.31619	1.04458	Morley et al. 2017
North Atlantic	KN177	MC31B	core tops	N. incompta	9.13563	0.939582	Morley et al. 2017
North Atlantic	KN177	MC31B	core tops	N. incompta	8.93596	1.08565	Morley et al. 2017
North Atlantic	KN177	MC31B	core tops	N. incompta	7.83465	0.937737	Morley et al. 2017
North Atlantic	KN177	MC31B	core tops	N. incompta	7.83465	0.8907	Morley et al. 2017
North Atlantic	KN177	MC31B	core tops	N. incompta	7.83465	0.944469	Morley et al. 2017
North Atlantic	LCD-S1	S1	core tops	N. incompta	10.7524	1.28062	Morley et al. 2017
North Atlantic	LCD-S1	S1	core tops	N. incompta	10.7524	1.17832	Morley et al. 2017
North Atlantic	LCD-S1	S1	core tops	N. incompta	10.7524	1.16133	Morley et al. 2017
North Atlantic	LCD-S1	S1	core tops	N. incompta	10.7524	1.21311	Morley et al. 2017
North Atlantic	LCD-S1	S1	core tops	N. incompta	10.3052	1.07182	Morley et al. 2017
North Atlantic	LCD-S3	S3	core tops	N. incompta	10.5017	0.965361	Morley et al. 2017
North Atlantic	LCD-S3	S3	core tops	N. incompta	10.5017	1.01946	Morley et al. 2017
North Atlantic	LCD-S3	S3	core tops	N. incompta	10.5017	1.02721	Morley et al. 2017
North Atlantic	LCD-S3	S3	core tops	N. incompta	10.5017	1.07021	Morley et al. 2017
North Atlantic	LCD-S3	S3	core tops	N. incompta	10.5017	1.03592	Morley et al. 2017
North Atlantic	LCD-S3	S3	core tops	N. incompta	10.5017	0.999455	Morley et al. 2017
North Atlantic	LCD-S3	S3	core tops	N. incompta	10.5017	0.967627	Morley et al. 2017
North Atlantic	LCD-S3	S3	core tops	N. incompta	10.5017	1.08806	Morley et al. 2017
North Atlantic	LCD-S3	S3	core tops	N. incompta	10.5017	1.13073	Morley et al. 2017
North Atlantic	LCD-S3	S3	core tops	N. incompta	10.1951	1.04619	Morley et al. 2017
North Atlantic	LCD-S3	S3	core tops	N. incompta	10.2761	1.00611	Morley et al. 2017
North Atlantic	LCD-S3	S3	core tops	N. incompta	10.2761	1.07404	Morley et al. 2017
North Atlantic	LCD-S3	S3	core tops	N. incompta	10.2761	1.07732	Morley et al. 2017
North Atlantic	LCD-S3	S3	core tops	N. incompta	10.2761	1.01605	Morley et al. 2017
North Atlantic	LCD-S3	S3	core tops	N. incompta	10.2761	1.05453	Morley et al. 2017
North Atlantic	LCD-S3	S3	core tops	N. incompta	10.2761	1.02836	Morley et al. 2017
North Atlantic	LCD-S3	S3	core tops	N. incompta	10.2761	1.00198	Morley et al. 2017
North Atlantic	LCD-S6	S6	core tops	N. incompta	10.7259	1.05415	Morley et al. 2017
North Atlantic	LCD-S6	S6	core tops	N. incompta	10.4488	0.958407	Morley et al. 2017
North Atlantic	LCD-S7	S7	core tops	N. incompta	10.7196	1.02845	Morley et al. 2017
North Atlantic	LCD-S7	S7	core tops	N. incompta	10.3567	1.05923	Morley et al. 2017
North Atlantic	LCD-S7	S7	core tops	N. incompta	10.3567	1.01175	Morley et al. 2017
North Atlantic	LCD-S7	S7	core tops	N. incompta	10.3567	1.04325	Morley et al. 2017
North Atlantic	LCD-S7	S7	core tops	N. incompta	9.89247	0.969177	Morley et al. 2017
North Atlantic	LCD-S7	S7	core tops	N. incompta	9.83469	0.895732	Morley et al. 2017
North Atlantic	LCD-S7	S7	core tops	N. incompta	9.83469	0.901261	Morley et al. 2017
North Atlantic	KN158	MC78	core tops	N. incompta	8.44078	0.937433	Morley et al. 2017
North Atlantic	KN158	MC78	core tops	N. incompta	8.44078	0.920399	Morley et al. 2017
North Atlantic	KN158	MC78	core tops	N. incompta	8.44078	0.897478	Morley et al. 2017
North Atlantic	KN158	MC78	core tops	N. incompta	8.17692	0.7851	Morley et al. 2017
North Atlantic	KN158	MC78	core tops	N. incompta	8.17692	0.783905	Morley et al. 2017
North Atlantic	KN158	MC78	core tops	N. incompta	8.17692	0.859795	Morley et al. 2017
North Atlantic	KN158	MC83	core tops	N. incompta	8.8478	0.955226	Morley et al. 2017
North Atlantic	KN158	MC83	core tops	N. incompta	8.8478	1.02397	Morley et al. 2017
North Atlantic	KN158	MC83	core tops	N. incompta	8.8478	1.06658	Morley et al. 2017
North Atlantic	KN158	MC83	core tops	N. incompta	8.95022	0.932747	Morley et al. 2017
North Atlantic	KN158	MC83	core tops	N. incompta	8.95022	0.906563	Morley et al. 2017
North Atlantic	KN158	MC83	core tops	N. incompta	8.95022	0.905968	Morley et al. 2017
North Atlantic	T86	10B	core tops	N. incompta	15.7304	2.10732	Morley et al. 2017/ Elderfield & Gansen 2000
North Atlantic	T86	10B	core tops	N. incompta	15.7304	1.60777	Morley et al. 2017/ Elderfield & Gansen 2000
North Atlantic	T88	15B	core tops	N. incompta	15.699	1.67642	Morley et al. 2017/ Elderfield & Gansen 2000
North Atlantic	T88	15B	core tops	N. incompta	15.699	1.74864	Morley et al. 2017/ Elderfield & Gansen 2000
North Atlantic	T88	15A	core tops	N. incompta	14.2783	1.55899	Morley et al. 2017/ Elderfield & Gansen 2000
North Atlantic	T88	15A	core tops	N. incompta	14.2783	1.43043	Morley et al. 2017/ Elderfield & Gansen 2000
North Atlantic	T88	14B	core tops	N. incompta	13.2064	1.44665	Morley et al. 2017/ Elderfield & Gansen 2000
North Atlantic	T88	14B	core tops	N. incompta	13.2064	1.29999	Morley et al. 2017/ Elderfield & Gansen 2000
North Atlantic	T86	9B	core tops	N. incompta	12.8541	1.44075	Morley et al. 2017/ Elderfield & Gansen 2000
North Atlantic	T86	8B	core tops	N. incompta	14.3747	1.5557	Morley et al. 2017/ Elderfield & Gansen 2000
North Atlantic	T86	8B	core tops	N. incompta	14.3747	1.60342	Morley et al. 2017/ Elderfield & Gansen 2000
North Atlantic	T88	13B	core tops	N. incompta	14.5026	2.01208	Morley et al. 2017/ Elderfield & Gansen 2000
North Atlantic	T88	13B	core tops	N. incompta	14.5026	1.49885	Morley et al. 2017/ Elderfield & Gansen 2000
North Atlantic	T86	7B	core tops	N. incompta	14.6821	1.9455	Morley et al. 2017/ Elderfield & Gansen 2000
North Atlantic	T88	12B	core tops	N. incompta	14.1759	1.46662	Morley et al. 2017/ Elderfield & Gansen 2000
North Atlantic	T88	12B	core tops	N. incompta	14.1759	1.51764	Morley et al. 2017/ Elderfield & Gansen 2000
North Atlantic	T88	11B	core tops	N. incompta	13.8814	1.62753	Morley et al. 2017/ Elderfield & Gansen 2000
North Atlantic	T88	11B	core tops	N. incompta	13.8814	1.49006	Morley et al. 2017/ Elderfield & Gansen 2000
North Atlantic	T86	5B	core tops	N. incompta	13.9015	1.41783	Morley et al. 2017/ Elderfield & Gansen 2000
North Atlantic	T86	5B	core tops	N. incompta	13.9015	1.65702	Morley et al. 2017/ Elderfield & Gansen 2000
North Atlantic	T88	9B	core tops	N. incompta	13.4543	1.64028	Morley et al. 2017/ Elderfield & Gansen 2000
North Atlantic	T88	9B	core tops	N. incompta	13.4543	1.50977	Morley et al. 2017/ Elderfield & Gansen 2000
North Atlantic	T86	3B	core tops	N. incompta	11.8373	1.13116	Morley et al. 2017/ Elderfield & Gansen 2000
North Atlantic	T86	3B	core tops	N. incompta	11.8373	1.29165	Morley et al. 2017/ Elderfield & Gansen 2000
North Atlantic	T88	7B	core tops	N. incompta	12.9397	1.3325	Morley et al. 2017/ Elderfield & Gansen 2000
North Atlantic	T88	7B	core tops	N. incompta	12.9397	1.5995	Morley et al. 2017/ Elderfield & Gansen 2000
North Atlantic	T88	6B	core tops	N. incompta	11.5324	1.07858	Morley et al. 2017/ Elderfield & Gansen 2000
North Atlantic	T88	6B	core tops	N. incompta	11.5324	1.24908	Morley et al. 2017/ Elderfield & Gansen 2000
North Atlantic	T90	2B	core tops	N. incompta	13.0322	1.53261	Morley et al. 2017/ Elderfield & Gansen 2000
North Atlantic	T90	2B	core tops	N. incompta	13.0322	1.14461	Morley et al. 2017/ Elderfield & Gansen 2000
North Atlantic	T86	1B	core tops	N. incompta	11.0882	1.37112	Morley et al. 2017/ Elderfield & Gansen 2000
North Atlantic	T86	1B	core tops	N. incompta	11.0882	1.30024	Morley et al. 2017/ Elderfield & Gansen 2000
North Atlantic	T88	5B	core tops	N. incompta	10.4224	1.06203	Morley et al. 2017/ Elderfield & Gansen 2000
North Atlantic	T88	5B	core tops	N. incompta	10.4224	1.18194	Morley et al. 2017/ Elderfield & Gansen 2000
North Atlantic	NEAPACC	18B	core tops	N. incompta	10.5982	0.936375	Morley et al. 2017/ Elderfield & Gansen 2000
North Atlantic	T88	4B	core tops	N. incompta	10.6909	1.1765	Morley et al. 2017/ Elderfield & Gansen 2000
North Atlantic	T88	4B	core tops	N. incompta	10.6909	1.09496	Morley et al. 2017/ Elderfield & Gansen 2000
North Atlantic	NEAPACC	17B	core tops	N. incompta	10.7051	0.999779	Morley et al. 2017/ Elderfield & Gansen 2000
North Atlantic	T88	3B	core tops	N. incompta	10.9281	0.831577	Morley et al. 2017/ Elderfield & Gansen 2000
North Atlantic	T88	3B	core tops	N. incompta	10.9281	0.860373	Morley et al. 2017/ Elderfield & Gansen 2000
North Atlantic	NEAPACC	15B	core tops	N. incompta	10.8329	0.909516	Morley et al. 2017/ Elderfield & Gansen 2000
North Atlantic	T88	2B	core tops	N. incompta	11.558	0.956592	Morley et al. 2017/ Elderfield & Gansen 2000
North Atlantic	T88	2B	core tops	N. incompta	11.558	0.913722	Morley et al. 2017/ Elderfield & Gansen 2000
North Atlantic	NEAPACC	12B	core tops	N. incompta	10.7635	0.902768	Morley et al. 2017/ Elderfield & Gansen 2000
North Atlantic	NEAPACC	13B	core tops	N. incompta	10.8369	0.921641	Morley et al. 2017/ Elderfield & Gansen 2000
North Atlantic	NEAPACC	8B	core tops	N. incompta	10.8677	0.919185	Morley et al. 2017/ Elderfield & Gansen 2000
North Atlantic	NEAPACC	10B	core tops	N. incompta	10.7864	0.927233	Morley et al. 2017/ Elderfield & Gansen 2000
North Atlantic	NEAPACC	5B	core tops	N. incompta	10.7271	0.970453	Morley et al. 2017/ Elderfield & Gansen 2000
North Atlantic	NEAPACC	3B	core tops	N. incompta	10.7914	0.91787	Morley et al. 2017/ Elderfield & Gansen 2000
South Atlantic	ANTVI/3	1622-1	core tops	N. pachyderma	1.18099	0.380576	Vazquez-Riveiros et al. 2016
South Atlantic	ANTII/4	1220-3	core tops	N. pachyderma	0.390671	0.368382	Vazquez-Riveiros et al. 2016
South Atlantic	ANTII/4	1212-1	core tops	N. pachyderma	0.867351	0.326041	Vazquez-Riveiros et al. 2016
South Atlantic	ANTIV/3	1423-1	core tops	N. pachyderma	0.658222	0.419007	Vazquez-Riveiros et al. 2016
South Atlantic	ANTV/4	1489-3	core tops	N. pachyderma	0.472406	0.352588	Vazquez-Riveiros et al. 2016
South Atlantic	ANTIV/3	1416-1	core tops	N. pachyderma	0.119828	0.382641	Vazquez-Riveiros et al. 2016
South Atlantic	ANTV/4	1494-3	core tops	N. pachyderma	0.50457	0.315642	Vazquez-Riveiros et al. 2016
South Atlantic	ANTIV/3	1373-2	core tops	N. pachyderma	0.406538	0.298851	Vazquez-Riveiros et al. 2016
South Atlantic	ANTXI/3	2544-1	core tops	N. pachyderma	5.77627	0.507712	Vazquez-Riveiros et al. 2016
South Atlantic	ANTIV/3	1391-1	core tops	N. pachyderma	0.247054	0.319959	Vazquez-Riveiros et al. 2016
South Atlantic	ANTXI/3	2540-1	core tops	N. pachyderma	1.60989	0.391274	Vazquez-Riveiros et al. 2016
South Atlantic	ANTXI/3	2526-1	core tops	N. pachyderma	0.62928	0.356776	Vazquez-Riveiros et al. 2016
South Atlantic	ANTIX/3	2037-2	core tops	N. pachyderma	0.663868	0.39281	Vazquez-Riveiros et al. 2016
South Atlantic	ANTIX/3	2064-2	core tops	N. pachyderma	0.6265	0.312511	Vazquez-Riveiros et al. 2016
South Atlantic	ANTXI/3	2525-1	core tops	N. pachyderma	0.5691	0.390413	Vazquez-Riveiros et al. 2016
South Atlantic	ANTVIII/6	1818-5	core tops	N. pachyderma	-2.46305	0.247579	Vazquez-Riveiros et al. 2016
South Atlantic	ANTVIII/6	1815-2	core tops	N. pachyderma	-2.68674	0.231354	Vazquez-Riveiros et al. 2016
South Atlantic	ANTVI/2	1560-1	core tops	N. pachyderma	1.05524	0.426821	Vazquez-Riveiros et al. 2016
South Atlantic	MD84-551		core tops	N. pachyderma	1.81731	0.371571	Vazquez-Riveiros et al. 2016
South Atlantic	MD84-552		core tops	N. pachyderma	1.82068	0.431898	Vazquez-Riveiros et al. 2016
South Atlantic	MD84-553		core tops	N. pachyderma	2.09929	0.442818	Vazquez-Riveiros et al. 2016
South Atlantic	MD87-744		core tops	N. pachyderma	2.34695	0.43488	Vazquez-Riveiros et al. 2016
South Atlantic	MD87-745		core tops	N. pachyderma	1.84778	0.414579	Vazquez-Riveiros et al. 2016
South Atlantic	MD80-304		core tops	N. pachyderma	2.59431	0.448416	Vazquez-Riveiros et al. 2016
South Atlantic	MD88-795		core tops	N. pachyderma	3.50997	0.48813	Vazquez-Riveiros et al. 2016
South Atlantic	MD84-563		core tops	N. pachyderma	3.41025	0.602348	Vazquez-Riveiros et al. 2016
South Atlantic	MD04-2717G		core tops	N. pachyderma	3.89072	0.554462	Vazquez-Riveiros et al. 2016
South Atlantic	MD04-2721		core tops	N. pachyderma	2.59987	0.482269	Vazquez-Riveiros et al. 2016
South Atlantic	MD04-2718		core tops	N. pachyderma	3.29666	0.601315	Vazquez-Riveiros et al. 2016
South Atlantic	MD84-568		core tops	N. pachyderma	2.47123	0.673301	Vazquez-Riveiros et al. 2016
South Atlantic	M29/1 2726-3		core tops	N. pachyderma	1.2664	0.359406	Vazquez-Riveiros et al. 2016
South Atlantic	MD12-3394		core tops	N. pachyderma	3.96668	0.614229	Vazquez-Riveiros et al. 2016
South Atlantic	ANTIX/4	2083-1	core tops	N. pachyderma	-0.705228	0.316562	Vazquez-Riveiros et al. 2016
South Atlantic	MD00-2374		core tops	N. pachyderma	7.38539	1.0571	Vazquez-Riveiros et al. 2016
South Atlantic	MD12-3401Q		core tops	N. pachyderma	5.94691	0.876546	Vazquez-Riveiros et al. 2016
South Atlantic	MD07-3076Q		core tops	N. pachyderma	7.46784	0.967894	Vazquez-Riveiros et al. 2016
South Atlantic	1/26/2005	2005-07-02	Sediment traps	N. pachyderma	1.5	0.574526	Hendry et al. 2009
South Atlantic	2005-07-02	2/21/2005	Sediment traps	N. pachyderma	-0.5	0.446725	Hendry et al. 2009
South Atlantic	2/21/2005	2005-01-03	Sediment traps	N. pachyderma	0	0.431953	Hendry et al. 2009
South Atlantic	2005-01-03	2005-01-04	Sediment traps	N. pachyderma	0	0.407428	Hendry et al. 2009
South Atlantic	2005-01-04	2005-01-05	Sediment traps	N. pachyderma	-0.3	0.305319	Hendry et al. 2009
South Atlantic	2005-01-05	2005-01-06	Sediment traps	N. pachyderma	-1.4	0.352587	Hendry et al. 2009
South Atlantic	2005-01-06	7/15/2005	Sediment traps	N. pachyderma	-1.5	0.393966	Hendry et al. 2009
South Atlantic	7/15/2005	2005-01-09	Sediment traps	N. pachyderma	-1.7	0.421499	Hendry et al. 2009
South Atlantic	2005-01-09	2005-01-10	Sediment traps	N. pachyderma	-1.8	0.399359	Hendry et al. 2009
South Atlantic	2005-01-10	2005-01-11	Sediment traps	N. pachyderma	-1.4	0.367088	Hendry et al. 2009
South Atlantic	2005-01-11	11/15/2005	Sediment traps	N. pachyderma	-1	0.357562	Hendry et al. 2009
South Atlantic	2006-03-01	1/18/2006	Sediment traps	N. pachyderma	-0.2	0.420556	Hendry et al. 2009
South Atlantic	1/18/2006	2006-01-02	Sediment traps	N. pachyderma	-0.1	0.383699	Hendry et al. 2009

## Sheet:  Figure 1d
Cruise	Site	Sample type	Tow Depth interval [m]		d18Oc VPDB size norm [‰]	d18Oc +2.1‰ tows only	CO3 [µmol/kgSW]	Reference
MSM09	455	plankton tow	20	40	2.084	4.184	103.21	This study
MSM09	455	plankton tow	60	80	2.655	4.755	88.0956	This study
MSM09	455	plankton tow	60	80	2.609	4.709	88.0956	This study
MSM09	455	plankton tow	60	80	2.582	4.682	88.0956	This study
MSM09	455	plankton tow	100	140	3.073	5.173	83.8667	This study
MSM66	22304-3	plankton tow	20	50	1.201	3.301	127.761	This study
MSM66	22365-3	plankton tow	10	30	1.121	3.221	144.41	This study
MSM66	22365-3	plankton tow	30	60	2.092	4.192	108.324	This study
MSM66	22365-3	plankton tow	60	90	2.35	4.45	87.4799	This study
MSM66	22365-3	plankton tow	120	150	2.739	4.839	78.8939	This study
MSM66	22365-3	plankton tow	120	150	2.603	4.703	79.6841	This study
MSM44	19913-2	plankton tow	40	60	2.642	4.742	79.3625	This study
MSM44	19913-2	plankton tow	40	60	2.799	4.899	79.3625	This study
MSM44	19913-2	plankton tow	40	60	2.806	4.906	79.3625	This study
MSM44	19913-2	plankton tow	40	60	2.749	4.849	79.3625	This study
MSM44	19913-2	plankton tow	40	60	2.712	4.812	79.3625	This study
MSM44	19913-2	plankton tow	40	60	2.781	4.881	79.3625	This study
MSM44	19913-2	plankton tow	60	80	2.849	4.949	79.8083	This study
MSM44	19913-2	plankton tow	80	100	2.884	4.984	80.5758	This study
MSM44	19913-2	plankton tow	80	100	2.854	4.954	80.5758	This study
MSM44	19913-2	plankton tow	80	100	2.933	5.033	80.5758	This study
MSM44	19913-2	plankton tow	80	100	2.864	4.964	80.5758	This study
MSM44	19913-2	plankton tow	80	100	2.821	4.921	80.5758	This study
MSM44	19913-2	plankton tow	10	100	2.672	4.772	82.4638	This study
MSM44	19913-2	plankton tow	100	200	2.81	4.91	81.334	This study
MSM44	19929-3	plankton tow	20	40	2.54	4.64	89.1753	This study
MSM44	19929-3	plankton tow	100	200	2.733	4.833	77.0479	This study
MSM44	19929-3	plankton tow	100	200	2.72	4.82	77.0479	This study
MSM44	19929-3	plankton tow	200	300	2.796	4.896	77.0479	This study
CE20009	02	plankton tow	10	20	0.95266	3.05266	160.757	This study
CE20009	02	plankton tow	20	30	1.1559	3.2559	131.735	This study
CE20009	05	plankton tow	0	40	1.5871	3.6871	141.615	This study
CE20009	11	plankton tow	40	100	2.484	4.584	94.7864	This study
CE20009	CE20009_02_03	core top	0	0.5	2.47345	2.47345	154.702	This study
CE20009	CE20009_05_03	core top	0	0.5	2.71655	2.71655	161.328	This study
CE20009	CE20009_09_03	core top	0	0.5	3.53935	3.53935	125.575	This study
CE20009	CE20009_10_03	core top	0	0.5	3.65875	3.65875	128.894	This study
CE20009	CE20009_12_03	core top	0	0.5	3.46225	3.46225	147.419	This study
CE20009	CE20009_16_03	core top	0	0.5	2.6183	2.6183	151.845	This study
HM71-17		core top			3.4	3.4	124.349	Kozdon et al. 2009
HM80-43		core top			3.5	3.5	127.243	Kozdon et al. 2009
23235-1		core top			3.03	3.03	138.669	Kozdon et al. 2009
HM94-30		core top			3.67	3.67	140.163	Kozdon et al. 2009
HM94-12		core top			3.23	3.23	142.948	Kozdon et al. 2009
HM97-948		core top			2.01	2.01	160.953	Kozdon et al. 2009
HM52-18		core top			3.09	3.09	160.953	Kozdon et al. 2009
HM16132		core top			2.58	2.58	153.05	Kozdon et al. 2009
HM57-11		core top			3.19	3.19	155.382	Kozdon et al. 2009
HM57-20		core top			2.92	2.92	139.477	Kozdon et al. 2009
HM94-16		core top			3.32	3.32	157.611	Kozdon et al. 2009
HM94-18		core top			3.47	3.47	151.052	Kozdon et al. 2009
HM49-15		core top			2.23	2.23	171.459	Kozdon et al. 2009
HM16142		core top			1.83	1.83	175.335	Kozdon et al. 2009
HM52-39		core top			2.73	2.73	162.916	Kozdon et al. 2009
23261-2		core top			2.55	2.55	167.866	Kozdon et al. 2009
23259-3		core top			2.5	2.5	171.202	Kozdon et al. 2009
HM16130		core top			2.4	2.4	167.827	Kozdon et al. 2009
HM52-42		core top			2.38	2.38	178.495	Kozdon et al. 2009
HM71-22		core top			2.44	2.44	168.529	Kozdon et al. 2009
HM57-16		core top			2.59	2.59	167.611	Kozdon et al. 2009

## Sheet: Figure 2
MIS Stage	Age [ka]	Mg/Ca [mmol.mol-1]	SST [˚C]	d18Oc [‰]	Sea Level [m]	Ice volume effect	18O [IVC]	CO3 [µmol/ kgSW]	Mg/Ca [Corr]	SST [Corr]	SST [Corr] error [-]	SST [Corr] error [+]	Reference
MIS1	6.4	0.894929	4.19176	2.63996	-3.352	-0.036872	2.60309	162.495	0.735935	7.3514	6.81847	7.8587	Winsor et al. 2012
MIS1	6.98	0.909956	4.30736	2.53861	-5.3124	-0.0584364	2.48017	166.901	0.779555	7.94686	7.4189	8.44807	Winsor et al. 2012
MIS1	7.2	0.893552	4.18117	2.75579	-5.728	-0.063008	2.69278	159.28	0.712677	7.01931	6.4836	7.53	Winsor et al. 2012
MIS1	8.42	0.770733	3.2364	2.34749	-9.0016	-0.0990176	2.24847	175.205	0.711208	6.99797	6.46209	7.50888	Winsor et al. 2012
MIS1	8.52	1.02235	5.17194	2.79054	-9.4496	-0.103946	2.68659	159.502	0.817144	8.43385	7.90995	8.93007	Winsor et al. 2012
MIS1	8.52	1.02235	5.17194	3.5666	-9.4496	-0.103946	3.46266	131.686	0.609485	5.40178	4.85258	5.92903	Winsor et al. 2012
MIS1	9.52	0.916621	4.35862	2.55309	-17.6216	-0.193838	2.35925	171.235	0.816679	8.42796	7.90401	8.92424	Winsor et al. 2012
MIS1	9.7	0.897589	4.21223	2.85714	-19.706	-0.216766	2.64038	161.159	0.728855	7.25142	6.71766	7.75974	Winsor et al. 2012
MIS1	10.4	1.1471	6.13156	2.67471	-28.384	-0.312224	2.36249	171.119	1.02097	10.7368	10.2321	11.2094	Winsor et al. 2012
MIS1	10.6	0.905839	4.27569	3.19305	-30.986	-0.340846	2.8522	153.566	0.683202	6.58251	6.04316	7.09768	Winsor et al. 2012
MIS1	11.2	0.925381	4.42601	2.67471	-38.896	-0.427856	2.24685	175.263	0.854346	8.89425	8.37419	9.38576	Winsor et al. 2012
MIS1	11.72	1.0468	5.36	2.70946	-45.9316	-0.505248	2.20421	176.792	0.979369	10.3066	9.7983	10.7836	Winsor et al. 2012
MIS1	12.2	0.997964	4.98434	3.30019	-52.692	-0.579612	2.72058	158.284	0.788349	8.06286	7.53587	8.56288	Winsor et al. 2012
MIS1	12.56	0.955939	4.66107	3.10328	-58.0416	-0.638458	2.46482	167.451	0.823082	8.50873	7.98545	9.00418	Winsor et al. 2012
MIS1	12.62	0.948935	4.60719	2.70077	-58.9332	-0.648265	2.05251	182.229	0.929924	9.77085	9.2581	10.2534	Winsor et al. 2012
MIS1	12.62	0.948935	4.60719	3.10907	-58.9332	-0.648265	2.46081	167.595	0.818126	8.44627	7.92247	8.94236	Winsor et al. 2012
MIS1	12.84	0.923253	4.40964	3.47683	-62.2024	-0.684226	2.79261	155.702	0.71121	6.99798	6.4621	7.5089	Winsor et al. 2012
MIS1	13.18	0.846153	3.81656	3.24517	-66.6302	-0.732932	2.51224	165.751	0.717271	7.08575	6.5506	7.59577	Winsor et al. 2012
MIS1	13.28	0.837849	3.75268	3.60714	-67.7692	-0.745461	2.86168	153.226	0.629785	5.7406	5.19423	6.26439	Winsor et al. 2012
MIS1	13.88	0.766881	3.20678	3.30598	-74.6032	-0.820635	2.48535	166.715	0.655866	6.16024	5.61737	6.67973	Winsor et al. 2012
MIS1	13.92	0.761187	3.16297	3.94595	-75.0588	-0.825647	3.1203	143.957	0.52006	3.76093	3.19805	4.30498	Winsor et al. 2012
MIS1	14.02	0.746951	3.05347	3.85328	-76.1722	-0.837894	3.01539	147.717	0.53087	3.97368	3.41257	4.51555	Winsor et al. 2012
MIS1	14.44	0.687163	2.59356	3.36969	-80.4184	-0.884602	2.48509	166.724	0.587739	5.02606	4.47373	5.55716	Winsor et al. 2012
MIS1	14.54	0.672927	2.48405	3.55792	-81.4294	-0.895723	2.66219	160.377	0.542375	4.19541	3.63615	4.73501	Winsor et al. 2012
MIS1	15.16	0.719284	2.84065	3.14382	-88.056	-0.968616	2.17521	177.831	0.679014	6.51893	5.97905	7.03475	Winsor et al. 2012
MIS1	15.48	0.745576	3.04289	3.47683	-92.008	-1.01209	2.46475	167.454	0.641972	5.93881	5.39409	6.46056	Winsor et al. 2012
MIS1	15.9	0.625997	2.12305	2.85135	-97.195	-1.06915	1.78221	191.917	0.664053	6.28852	5.74672	6.8067	Winsor et al. 2012
MIS1	16.28	0.622278	2.09444	3.7027	-101.174	-1.11291	2.58979	162.972	0.514022	3.64017	3.07628	4.18546	Winsor et al. 2012
MIS1	16.84	0.616797	2.05229	2.98745	-106.662	-1.17328	1.81417	190.772	0.648328	6.04068	5.49682	6.5614	Winsor et al. 2012
MIS1	17.04	0.60616	1.97046	3.4305	-108.455	-1.193	2.2375	175.599	0.561268	4.5495	3.99319	5.08548	Winsor et al. 2012
MIS1	18.02	0.532747	1.40574	4.15154	-113.913	-1.25304	2.8985	151.907	0.395184	0.9213	0.334728	1.49441	Winsor et al. 2012
MIS1	18.5	0.515961	1.27662	4.28185	-115.425	-1.26967	3.01218	147.832	0.367138	0.160052	-0.432871	0.740956	Winsor et al. 2012
MIS1	18.96	0.502912	1.17624	4.60039	-116.874	-1.28561	3.31477	136.987	0.318475	-1.31042	-1.91561	-0.714466	Winsor et al. 2012
MIS1	19.38	0.540657	1.46659	4.66988	-116.772	-1.28449	3.38539	134.455	0.332746	-0.857109	-1.45852	-0.265794	Winsor et al. 2012
MIS1	19.8	0.567115	1.67012	4.51931	-116.52	-1.28172	3.23759	139.753	0.370289	0.248418	-0.343768	0.828418	Winsor et al. 2012
MIS1	20.84	0.544192	1.49378	4.63514	-118.256	-1.30082	3.33431	136.286	0.341924	-0.575742	-1.1748	0.0126928	Winsor et al. 2012
MIS1	21.32	0.517819	1.29091	4.20656	-120.946	-1.33041	2.87616	152.708	0.387213	0.710591	0.122261	1.28586	Winsor et al. 2012
MIS1	21.92	0.594012	1.87702	4.74517	-125.326	-1.37859	3.36659	135.129	0.368391	0.195272	-0.397357	0.775816	Winsor et al. 2012
MIS1	22.48	0.541516	1.4732	4.19208	-127.254	-1.39979	2.79229	155.714	0.417192	1.48175	0.899855	2.04913	Winsor et al. 2012
MIS1	23.14	0.610778	2.00599	4.69595	-128.891	-1.4178	3.27815	138.299	0.392468	0.849976	0.262809	1.42382	Winsor et al. 2012
MIS1	23.14	0.610778	2.00599	4.70174	-128.891	-1.4178	3.28394	138.092	0.391567	0.82621	0.238844	1.4003	Winsor et al. 2012
MIS5	111.18	0.777	3.518	3.705	-47.195	-0.519145	3.18585	141.607	0.522826	3.81578	3.25336	4.35927	Irvali et al. 2016
MIS5	111.49	0.665	2.652	3.485	-46.0325	-0.506358	2.97864	149.034	0.483915	3.01599	2.4469	3.56767	Irvali et al. 2016
MIS5	111.81	0.786	3.581	3.485	-44.8325	-0.493157	2.99184	148.561	0.569186	4.69437	4.13927	5.22886	Irvali et al. 2016
MIS5	112.12	0.729	3.149	3.41	-43.5092	-0.478601	2.9314	150.728	0.539749	4.14521	3.58553	4.68532	Irvali et al. 2016
MIS5	112.43	0.684	2.798	3.44	-41.9313	-0.461244	2.97876	149.03	0.49772	3.30689	2.74021	3.85558	Irvali et al. 2016
MIS5	112.74	0.728	3.139	3.56	-40.3534	-0.443887	3.11611	144.107	0.503164	3.41939	2.85365	3.96693	Irvali et al. 2016
MIS5	113.06	0.843	4.021	3.45	-38.7132	-0.425845	3.02415	147.403	0.603187	5.29437	4.74428	5.82272	Irvali et al. 2016
MIS5	113.37	0.702	2.941	3.3	-37.0764	-0.40784	2.89216	152.134	0.527206	3.90207	3.34036	4.44467	Irvali et al. 2016
MIS5	114.29	0.773	3.481	3.02	-32.4798	-0.357278	2.66272	160.358	0.629288	5.73244	5.186	6.25631	Irvali et al. 2016
MIS5	115.21	0.932	4.704	2.98	-28.4502	-0.312952	2.66705	160.203	0.757604	7.65149	7.12106	8.15571	Irvali et al. 2016
MIS5	116.12	0.814	3.799	2.905	-24.036	-0.264396	2.6406	161.15	0.667691	6.34502	5.80369	6.86262	Irvali et al. 2016
MIS5	117.04	0.852	4.096	2.965	-16.7256	-0.183982	2.78102	156.118	0.665703	6.31418	5.7726	6.8321	Irvali et al. 2016
MIS5	117.96	0.885	4.346	2.79	-9.4944	-0.104438	2.68556	159.539	0.714839	7.05062	6.51518	7.56099	Irvali et al. 2016
MIS5	118.06	0.924	4.649	2.8	-8.9226	-0.0981486	2.70185	158.955	0.74216	7.43849	6.90629	7.9449	Irvali et al. 2016
MIS5	118.16	0.884	4.342	2.745	-8.4936	-0.0934296	2.65157	160.757	0.722401	7.15945	6.62492	7.66871	Irvali et al. 2016
MIS5	118.26	0.892	4.397	2.73	-8.0646	-0.0887106	2.64129	161.126	0.7315	7.28889	6.75543	7.79683	Irvali et al. 2016
MIS5	118.36	0.936	4.742	2.69	-7.6356	-0.0839916	2.60601	162.39	0.776832	7.91067	7.3824	8.41224	Irvali et al. 2016
MIS5	118.46	0.955	4.883	2.795	-7.2066	-0.0792726	2.71573	158.458	0.763385	7.7301	7.20032	8.23352	Irvali et al. 2016
MIS5	118.55	0.774	3.491	2.875	-6.8205	-0.0750255	2.79997	155.438	0.600731	5.25217	4.70173	5.78096	Irvali et al. 2016
MIS5	118.65	0.791	3.62	3.09	-6.3915	-0.0703065	3.01969	147.563	0.566921	4.65313	4.09769	5.18804	Irvali et al. 2016
MIS5	118.75	0.782	3.553	3.425	-5.9625	-0.0655875	3.35941	135.387	0.491195	3.17041	2.6026	3.7205	Irvali et al. 2016
MIS5	118.85	0.818	3.833	3.29	-5.5335	-0.0608685	3.22913	140.056	0.541204	4.17306	3.61361	4.71289	Irvali et al. 2016
MIS5	119.05	0.869	4.222	2.6	-4.677	-0.051447	2.54855	164.45	0.735284	7.34224	6.80923	7.84963	Irvali et al. 2016
MIS5	119.15	0.903	4.485	2.53	-4.251	-0.046761	2.48324	166.791	0.780778	7.96307	7.43524	8.46411	Irvali et al. 2016
MIS5	119.25	0.923	4.636	2.59	-3.825	-0.042075	2.54792	164.472	0.781139	7.96784	7.44005	8.46883	Irvali et al. 2016
MIS5	119.35	1.093	5.947	2.615	-3.399	-0.037389	2.57761	163.408	0.915858	9.61323	9.09917	10.0974	Irvali et al. 2016
MIS5	119.45	0.917	4.59	2.57	-2.973	-0.032703	2.5373	164.853	0.778816	7.93705	7.40901	8.43836	Irvali et al. 2016
MIS5	119.55	0.891	4.394	2.585	-2.547	-0.028017	2.55698	164.148	0.751778	7.57165	7.04056	8.07669	Irvali et al. 2016
MIS5	119.65	0.938	4.757	2.44	-2.121	-0.023331	2.41667	169.177	0.828883	8.58136	8.05868	9.07606	Irvali et al. 2016
MIS5	119.74	0.881	4.318	2.585	-1.7376	-0.0191136	2.56589	163.828	0.741128	7.4241	6.89178	7.93066	Irvali et al. 2016
MIS5	119.84	0.903	4.487	2.475	-1.3116	-0.0144276	2.46057	167.603	0.786612	8.04005	7.51287	8.5403	Irvali et al. 2016
MIS5	119.94	0.84	3.998	2.455	-0.8856	-0.0097416	2.44526	168.152	0.735407	7.34397	6.81097	7.85134	Irvali et al. 2016
MIS5	120.04	0.913	4.564	2.485	-0.5896	-0.0064856	2.47851	166.96	0.790653	8.09304	7.56629	8.59275	Irvali et al. 2016
MIS5	120.14	0.838	3.982	2.615	-0.4886	-0.0053746	2.60963	162.261	0.694646	6.7543	6.21638	7.26771	Irvali et al. 2016
MIS5	120.24	0.922	4.633	2.385	-0.3876	-0.0042636	2.38074	170.465	0.824266	8.52359	8.00044	9.01889	Irvali et al. 2016
MIS5	120.34	0.838	3.986	2.63	-0.2866	-0.0031526	2.62685	161.643	0.690602	6.69391	6.1555	7.20794	Irvali et al. 2016
MIS5	120.44	0.935	4.733	2.54	-0.1856	-0.0020416	2.53796	164.829	0.793929	8.1358	7.60941	8.63507	Irvali et al. 2016
MIS5	120.54	0.906	4.505	2.55	-0.0846	-0.0009306	2.54907	164.431	0.766459	7.77165	7.24222	8.27465	Irvali et al. 2016
MIS5	120.64	0.902	4.477	2.535	0.0164	0.0001804	2.53518	164.929	0.766617	7.77378	7.24437	8.27676	Irvali et al. 2016
MIS5	120.74	0.895	4.42	2.58	0.1174	0.0012914	2.58129	163.276	0.749021	7.53366	7.00225	8.03909	Irvali et al. 2016
MIS5	120.84	0.83	3.927	2.575	0.2184	0.0024024	2.5774	163.416	0.695531	6.76747	6.22966	7.28074	Irvali et al. 2016
MIS5	120.93	0.861	4.165	2.62	0.3093	0.0034023	2.6234	161.767	0.710387	6.98601	6.45003	7.49705	Irvali et al. 2016
MIS5	121.03	0.836	3.968	2.815	0.2798	0.0030778	2.81808	154.789	0.644707	5.98276	5.43841	6.50407	Irvali et al. 2016
MIS5	121.13	0.999	5.22	2.365	-0.0542	-0.0005962	2.3644	171.05	0.897807	9.40737	8.89159	9.89362	Irvali et al. 2016
MIS5	121.23	0.85	4.078	2.425	-0.3882	-0.0042702	2.42073	169.031	0.75013	7.54897	7.01768	8.05424	Irvali et al. 2016
MIS5	121.33	0.873	4.257	2.52	-0.7222	-0.0079442	2.51206	165.758	0.747689	7.51526	6.98369	8.02088	Irvali et al. 2016
MIS5	121.43	0.901	4.466	2.575	-1.0562	-0.0116182	2.56338	163.918	0.758589	7.66492	7.1346	8.16901	Irvali et al. 2016
MIS5	121.53	0.836	3.969	2.475	-1.3902	-0.0152922	2.45971	167.634	0.728454	7.24573	6.71192	7.75411	Irvali et al. 2016
MIS5	121.63	0.939	4.761	2.48	-1.7242	-0.0189662	2.46103	167.587	0.817848	8.44276	7.91893	8.93889	Irvali et al. 2016
MIS5	121.73	0.851	4.084	2.735	-2.0582	-0.0226402	2.71236	158.579	0.681046	6.54982	6.0102	7.06532	Irvali et al. 2016
MIS5	121.83	0.889	4.38	2.51	-2.3922	-0.0263142	2.48369	166.775	0.76856	7.79997	7.27077	8.30267	Irvali et al. 2016
MIS5	121.93	0.952	4.858	2.45	-2.7262	-0.0299882	2.42001	169.057	0.840342	8.72334	8.20185	9.21659	Irvali et al. 2016
MIS5	122.03	0.903	4.481	2.365	-2.957	-0.032527	2.33247	172.195	0.819864	8.46822	7.9446	8.96409	Irvali et al. 2016
MIS5	122.12	0.987	5.13	2.47	-2.948	-0.032428	2.43757	168.428	0.866273	9.03762	8.51875	9.52766	Irvali et al. 2016
MIS5	122.22	1.09	5.92	2.565	-2.938	-0.032318	2.53268	165.019	0.92717	9.74017	9.22717	10.223	Irvali et al. 2016
MIS5	122.32	0.98	5.08	2.555	-2.928	-0.032208	2.52279	165.373	0.836347	8.67406	8.15216	9.16782	Irvali et al. 2016
MIS5	122.42	0.991	5.162	2.695	-2.918	-0.032098	2.6629	160.351	0.806709	8.30094	7.77593	8.79852	Irvali et al. 2016
MIS5	122.52	0.973	5.022	2.475	-2.908	-0.031988	2.44301	168.233	0.852471	8.87153	8.35128	9.36327	Irvali et al. 2016
MIS5	122.62	0.942	4.781	2.67	-2.898	-0.031878	2.63812	161.239	0.773338	7.86405	7.3354	8.3661	Irvali et al. 2016
MIS5	122.72	0.893	4.406	2.555	-2.888	-0.031768	2.52323	165.357	0.761989	7.71117	7.18124	8.21478	Irvali et al. 2016
MIS5	122.82	0.977	5.053	2.635	-2.878	-0.031658	2.60334	162.486	0.811591	8.36333	7.83884	8.86027	Irvali et al. 2016
MIS5	122.92	0.876	4.28	2.645	-2.868	-0.031548	2.61345	162.124	0.725206	7.19951	6.66531	7.70837	Irvali et al. 2016
MIS5	123.02	1.017	5.364	2.625	-2.9112	-0.0320232	2.59298	162.857	0.847779	8.81446	8.29373	9.30678	Irvali et al. 2016
MIS5	123.12	1.089	5.913	2.615	-3.1672	-0.0348392	2.58016	163.317	0.911725	9.56646	9.052	10.0511	Irvali et al. 2016
MIS5	123.22	0.931	4.699	2.53	-3.4232	-0.0376552	2.49234	166.464	0.802576	8.24783	7.72237	8.74595	Irvali et al. 2016
MIS5	123.31	0.935	4.73	2.47	-3.6536	-0.0401896	2.42981	168.706	0.822711	8.50406	7.98074	8.99956	Irvali et al. 2016
MIS5	123.41	1.004	5.265	2.425	-3.9096	-0.0430056	2.38199	170.42	0.89721	9.4005	8.88466	9.88682	Irvali et al. 2016
MIS5	123.51	1.072	5.784	2.58	-4.1656	-0.0458216	2.53418	164.965	0.911405	9.56283	9.04834	10.0475	Irvali et al. 2016
MIS5	123.61	0.971	5.008	2.475	-4.4216	-0.0486376	2.42636	168.829	0.855346	8.90635	8.38639	9.39773	Irvali et al. 2016
MIS5	123.71	0.968	4.981	2.52	-4.6776	-0.0514536	2.46855	167.317	0.841032	8.73183	8.21041	9.225	Irvali et al. 2016
MIS5	123.81	0.934	4.725	2.48	-4.9336	-0.0542696	2.42573	168.852	0.822922	8.50672	7.98342	9.00219	Irvali et al. 2016
MIS5	123.91	0.96	4.925	2.425	-5.1896	-0.0570856	2.36791	170.924	0.861785	8.98391	8.46459	9.4745	Irvali et al. 2016
MIS5	124.01	0.906	4.51	2.505	-5.4642	-0.0601062	2.44489	168.165	0.793283	8.12738	7.60092	8.62674	Irvali et al. 2016
MIS5	124.11	0.984	5.107	2.47	-5.9062	-0.0649682	2.40503	169.594	0.872819	9.11547	8.59725	9.60471	Irvali et al. 2016
MIS5	124.21	1.067	5.743	2.395	-6.3482	-0.0698302	2.32517	172.456	0.971022	10.2181	9.70905	10.696	Irvali et al. 2016
MIS5	124.31	1.118	6.136	2.3895	-6.7902	-0.0746922	2.31481	172.828	1.02079	10.735	10.2303	11.2077	Irvali et al. 2016
MIS5	124.41	0.913	4.561	2.573	-7.2322	-0.0795542	2.49345	166.425	0.786774	8.04218	7.51501	8.5424	Irvali et al. 2016
MIS5	124.5	1.175	6.579	2.4845	-7.63	-0.08393	2.40057	169.754	1.04374	10.9649	10.4621	11.4352	Irvali et al. 2016
MIS5	124.6	1.273	7.329	2.524	-8.072	-0.088792	2.43521	168.512	1.11815	11.677	11.1802	12.1401	Irvali et al. 2016
MIS5	124.7	1.155	6.421	2.489	-8.514	-0.093654	2.39535	169.941	1.02771	10.8048	10.3007	11.2768	Irvali et al. 2016
MIS5	124.8	0.944	4.802	2.4635	-8.956	-0.098516	2.36498	171.029	0.84822	8.81983	8.29915	9.3121	Irvali et al. 2016
MIS5	124.9	1.18	6.617	2.648	-9.398	-0.103378	2.54462	164.591	0.99974	10.5195	10.013	10.9943	Irvali et al. 2016
MIS5	125	1.317	7.672	2.3585	-9.84	-0.10824	2.25026	175.141	1.22724	12.6397	12.1509	13.0929	Irvali et al. 2016
MIS5	125.1	1.275	7.345	2.3965	-10.481	-0.115291	2.28121	174.032	1.17659	12.2039	11.7114	12.6615	Irvali et al. 2016
MIS5	125.2	0.8	3.692	2.3545	-11.122	-0.122342	2.23216	175.79	0.749711	7.54318	7.01185	8.04852	Irvali et al. 2016
MIS5	125.3	0.779	3.534	2.3875	-11.763	-0.129393	2.25811	174.86	0.724122	7.18405	6.64972	7.69306	Irvali et al. 2016
MIS5	125.35	0.775	3.502	2.385	-12.0835	-0.132918	2.25208	175.076	0.721767	7.15037	6.61576	7.65973	Irvali et al. 2016
MIS5	125.52	0.782	3.551	2.23	-13.1732	-0.144905	2.08509	181.061	0.766774	7.77591	7.24652	8.27886	Irvali et al. 2016
MIS5	125.55	0.842	4.016	2.243	-13.3655	-0.14702	2.09598	180.671	0.822882	8.50622	7.98292	9.00169	Irvali et al. 2016
MIS5	125.57	0.83	3.923	2.345	-13.4937	-0.148431	2.19657	177.066	0.786488	8.03843	7.51123	8.53869	Irvali et al. 2016
MIS5	125.64	0.778	3.523	2.327	-13.9424	-0.153366	2.17363	177.888	0.742465	7.44274	6.91057	7.9491	Irvali et al. 2016
MIS5	125.74	0.853	4.097	2.438	-14.5834	-0.160417	2.27758	174.162	0.788065	8.05913	7.53211	8.55919	Irvali et al. 2016
MIS5	125.84	0.882	4.321	2.3645	-15.2244	-0.167468	2.19703	177.049	0.835643	8.66535	8.14337	9.1592	Irvali et al. 2016
MIS5	125.94	0.834	3.952	2.341	-15.8654	-0.174519	2.16648	178.144	0.797665	8.18435	7.65836	8.68312	Irvali et al. 2016
MIS5	126.04	1.217	6.901	2.345	-16.6776	-0.183454	2.16155	178.321	1.16575	12.1081	11.6149	12.5668	Irvali et al. 2016
MIS5	126.14	1.145	6.348	2.363	-17.7466	-0.195213	2.16779	178.097	1.09467	11.4576	10.9589	11.9229	Irvali et al. 2016
MIS5	126.24	1.243	7.097	2.553	-18.8156	-0.206972	2.34603	171.709	1.12369	11.7281	11.2317	12.1906	Irvali et al. 2016
MIS5	126.34	1.218	6.908	2.415	-19.8846	-0.218731	2.19627	177.076	1.15426	12.0057	11.5116	12.4653	Irvali et al. 2016
MIS5	126.44	1.737		2.78	-20.9536	-0.23049	2.54951	164.415	1.46925	14.501	14.0277	14.9351	Irvali et al. 2016
MIS5	126.54	1.304	7.571	2.654	-22.0226	-0.242249	2.41175	169.353	1.15415	12.0047	11.5106	12.4644	Irvali et al. 2016
MIS5	126.64	1.131	6.238	2.273	-23.0916	-0.254008	2.01899	183.43	1.13129	11.7978	11.302	12.2596	Irvali et al. 2016
MIS5	126.74	1.215	6.882	3.078	-24.1606	-0.265767	2.81223	154.999	0.938927	9.87048	9.35857	10.352	Irvali et al. 2016
MIS5	126.83	1.356	7.972	3.074	-25.1227	-0.27635	2.79765	155.521	1.05331	11.0592	10.5572	11.5286	Irvali et al. 2016
MIS5	126.93	1.169	6.533	2.758	-26.1917	-0.288109	2.46989	167.269	1.01522	10.6784	10.1732	11.1516	Irvali et al. 2016
MIS5	127.03	1.22	6.92	2.72	-27.2481	-0.299729	2.42027	169.048	1.07682	11.2875	10.7874	11.7545	Irvali et al. 2016
MIS5	127.13	1.263	7.253	3.03	-28.2751	-0.311026	2.71897	158.341	1.00845	10.6092	10.1034	11.0831	Irvali et al. 2016
MIS5	127.23	1.183	6.638	3.077	-29.3021	-0.322323	2.75468	157.062	0.932905	9.80394	9.29147	10.2861	Irvali et al. 2016
MIS5	127.33	1.054	5.643	3.039	-30.3291	-0.33362	2.70538	158.829	0.845544	8.78716	8.26621	9.27976	Irvali et al. 2016
MIS5	127.43	1.16	6.462	3.01	-31.3561	-0.344917	2.66508	160.273	0.943576	9.92156	9.41006	10.4025	Irvali et al. 2016
MIS5	127.53	1.445	8.653	3.2205	-32.3831	-0.356214	2.86429	153.133	1.09614	11.4714	10.9729	11.9366	Irvali et al. 2016
MIS5	127.63	1.423	8.488	3.402	-33.4101	-0.367511	3.03449	147.033	1.01427	10.6687	10.1635	11.1421	Irvali et al. 2016
MIS5	127.73	1.123	6.178	2.825	-34.4371	-0.378808	2.44619	168.119	0.982869	10.3435	9.8355	10.8201	Irvali et al. 2016
MIS5	127.83	1.58	9.691	3.317	-35.4641	-0.390105	2.92689	150.889	1.17175	12.1612	11.6684	12.6193	Irvali et al. 2016
MIS5	127.93	1.163	6.483	2.9875	-36.4911	-0.401402	2.5861	163.104	0.971736	10.2257	9.71671	10.7035	Irvali et al. 2016
MIS5	128.17	1.165	6.501	3.208	-40.1544	-0.441698	2.7663	156.645	0.914979	9.6033	9.08915	10.0875	Irvali et al. 2016
MIS5	128.83	1.218	6.91	3.029	-51.5856	-0.567442	2.46156	167.568	1.06067	11.1313	10.6299	11.5999	Irvali et al. 2016
MIS5	130.16	0.903	4.484	3.666	-76.4452	-0.840897	2.8251	154.538	0.694641	6.75422	6.21631	7.26763	Irvali et al. 2016
MIS5	131.48	0.992	5.168	4.329	-97.342	-1.07076	3.25824	139.013	0.648851	6.04903	5.50523	6.56966	Irvali et al. 2016
MIS5	132.55	0.992	5.167	4.507	-110.61	-1.21671	3.29029	137.864	0.640654	5.91756	5.37267	6.43953	Irvali et al. 2016
MIS5	133.74	0.889	4.381	4.5405	-118.572	-1.30429	3.23621	139.803	0.586548	5.00509	4.45259	5.53641	Irvali et al. 2016
MIS5	134.93	0.827	3.896	4.5835	-123.373	-1.3571	3.2264	140.154	0.547745	4.29728	3.73887	4.83584	Irvali et al. 2016
MIS5	136.13	0.655	2.578	4.564	-124.409	-1.3685	3.1955	141.262	0.439087	2.01072	1.43323	2.57268	Irvali et al. 2016
MIS5	137.32	0.735	3.193	4.7915	-124.069	-1.36476	3.42674	132.973	0.449125	2.24446	1.66893	2.80403	Irvali et al. 2016
MIS9	304.8	0.99	5.161	3.835	-38.406	-0.422466	3.41253	133.483	0.608497	5.38501	4.83567	5.91243	Irvali et al. 2020
MIS9	306.24	0.91	4.572	3.945	-34.3132	-0.377445	3.56755	127.926	0.524055	3.84007	3.27784	4.3833	Irvali et al. 2020
MIS9	307.68	0.96	4.909	3.705	-31.1044	-0.342148	3.36285	135.263	0.60216	5.27675	4.72651	5.80528	Irvali et al. 2020
MIS9	309.12	1.09	5.939	3.725	-26.7708	-0.294479	3.43052	132.838	0.665011	6.30342	5.76175	6.82145	Irvali et al. 2020
MIS9	310.47	0.98	5.08	3.72	-21.824	-0.240064	3.47994	131.067	0.58573	4.99066	4.43804	5.52212	Irvali et al. 2020
MIS9	311.91	0.94	4.795	3.715	-19.778	-0.217558	3.49744	130.439	0.557708	4.48369	3.92683	5.02034	Irvali et al. 2020
MIS9	313.35	0.95	4.873	3.54	-14.3115	-0.157426	3.38257	134.557	0.591123	5.08545	4.53361	5.61594	Irvali et al. 2020
MIS9	314.8	0.83	3.93	3.42	-7.614	-0.083754	3.33625	136.217	0.526251	3.88331	3.32145	4.42611	Irvali et al. 2020
MIS9	316.24			3.255	-7.1008	-0.0781088	3.17689	141.929					Irvali et al. 2020
MIS9	317.68	0.93	4.66	3.735	-6.844	-0.075284	3.65972	124.623	0.514532	3.65042	3.08662	4.1956	Irvali et al. 2020
MIS9	319.12	1.04	5.539	3.51	-8.0004	-0.0880044	3.422	133.144	0.636743	5.85423	5.30881	6.37685	Irvali et al. 2020
MIS9	320.56	0.77	3.481	3.5	-5.6772	-0.0624492	3.43755	132.586	0.468414	2.67932	2.10741	3.23444	Irvali et al. 2020
MIS9	322	0.98	5.085	3.53	-2.38	-0.02618	3.50382	130.211	0.579879	4.88685	4.33335	5.41937	Irvali et al. 2020
MIS9	322.66	1.02	5.357	2.875	-1.1986	-0.0131846	2.86182	153.222	0.774432	7.87868	7.35014	8.38058	Irvali et al. 2020
MIS9	323.07	0.98	5.063	2.825	-0.835	-0.009185	2.81582	154.87	0.756363	7.63454	7.10397	8.13894	Irvali et al. 2020
MIS9	323.47	1.17	6.568	2.73	-2.235	-0.024585	2.70542	158.827	0.938591	9.86678	9.35483	10.3483	Irvali et al. 2020
MIS9	323.88	1.18	6.617	2.485	-3.67	-0.04037	2.44463	168.175	1.03328	10.8608	10.3571	11.3321	Irvali et al. 2020
MIS9	324.28			2.4	-6.134	-0.067474	2.33253	172.193					Irvali et al. 2020
MIS9	324.68			2.75	-9.054	-0.099594	2.65041	160.799					Irvali et al. 2020
MIS9	325.09	1	5.253		-11.408	-0.125488	-0.125488	260.293	1.70987	16.0694	15.6092	16.4874	Irvali et al. 2020
MIS9	325.49			3.14	-11.488	-0.126368	3.01363	147.78					Irvali et al. 2020
MIS9	325.9			2.55	-11.57	-0.12727	2.42273	168.959					Irvali et al. 2020
MIS9	326.3			2.61	-9.775	-0.107525	2.50247	166.101					Irvali et al. 2020
MIS9	326.71			2.68	-7.2945	-0.0802395	2.59976	162.614					Irvali et al. 2020
MIS9	327.11	1.01	5.306	3.355	-5.1451	-0.0565961	3.2984	137.573	0.650172	6.07007	5.52645	6.59048	Irvali et al. 2020
MIS9	327.46				-3.8886	-0.0427746	-0.0427746	257.329					Irvali et al. 2020
MIS9	327.87	0.84	4.001	2.755	-2.4167	-0.0265837	2.72842	158.003	0.668509	6.35768	5.81646	6.87515	Irvali et al. 2020
MIS9	328.27	0.87	4.237	2.465	-1.9041	-0.0209451	2.44405	168.195	0.761971	7.71092	7.18098	8.21454	Irvali et al. 2020
MIS9	328.68	0.92	4.635	2.37	-1.8344	-0.0201784	2.34982	171.573	0.830683	8.60378	8.0813	9.09826	Irvali et al. 2020
MIS9	329.08				-2.3832	-0.0262152	-0.0262152	256.735					Irvali et al. 2020
MIS9	329.49			3.52	-5.4746	-0.0602206	3.45978	131.789					Irvali et al. 2020
MIS9	329.89			3.09	-8.4906	-0.0933966	2.9966	148.391					Irvali et al. 2020
MIS9	330.35				-14.885	-0.163735	-0.163735	261.664					Irvali et al. 2020
MIS9	330.75			3	-21.245	-0.233695	2.76631	156.645					Irvali et al. 2020
MIS9	331.15	1.06	5.704	2.83	-27.0965	-0.298061	2.53194	165.045	0.901875	9.45412	8.93873	9.9399	Irvali et al. 2020
MIS9	331.56	0.951	4.855	3.06	-32.2256	-0.354482	2.70552	158.824	0.762879	7.72324	7.1934	8.22673	Irvali et al. 2020
MIS9	331.91	0.962	4.935	3.2	-36.6041	-0.402645	2.79735	155.532	0.747336	7.51037	6.97876	8.01604	Irvali et al. 2020
MIS9	332.32			2.18	-38.8852	-0.427737	1.75226	192.991					Irvali et al. 2020
MIS9	332.72			2.63	-40.3292	-0.443621	2.18638	177.431					Irvali et al. 2020
MIS9	333.13			3.12	-41.8041	-0.459845	2.66015	160.45					Irvali et al. 2020
MIS9	333.53			3.65	-43.2321	-0.475553	3.17445	142.016					Irvali et al. 2020
MIS9	335.7				-67.102	-0.738122	-0.738122	282.252					Irvali et al. 2020
MIS9	337.88	0.71	2.964	3.145	-88.2148	-0.970363	2.17464	177.852	0.677361	6.49371	5.95362	7.00979	Irvali et al. 2020
MIS9	340.05				-91.726	-1.00899	-1.00899	291.96					Irvali et al. 2020
MIS9	342.22				-102.192	-1.12411	-1.12411	296.086					Irvali et al. 2020
MIS9	344.4			3.57	-99.966	-1.09963	2.47037	167.252					Irvali et al. 2020
MIS9	346.57	0.83	3.886	4.175	-96.2055	-1.05826	3.11674	144.085	0.573526	4.77291	4.21847	5.3066	Irvali et al. 2020
MIS9	348.89	0.78	3.542	4.295	-95.256	-1.04782	3.24718	139.409	0.512415	3.60778	3.04362	4.15339	Irvali et al. 2020
MIS9	352.27	0.68	2.799	4.095	-83.3216	-0.916538	3.17846	141.872	0.458869	2.46642	1.89274	3.02372	Irvali et al. 2020
MIS9	355.65	0.67	2.663	4.39	-91.945	-1.01139	3.37861	134.699	0.417573	1.49118	0.909363	2.05846	Irvali et al. 2020
MIS9	359.02	0.66	2.612	4.26	-88.9894	-0.978883	3.28112	138.193	0.4278	1.74141	1.16168	2.30613	Irvali et al. 2020
MIS9	360.93	0.83	3.949	4.18	-78.8526	-0.867379	3.31262	137.064	0.531271	3.98149	3.42045	4.52328	Irvali et al. 2020
MIS9	361.97	0.73	3.156	3.85	-69.6394	-0.766033	3.08397	145.259	0.51074	3.57392	3.00948	4.11989	Irvali et al. 2020
MIS9	363	0.93	4.699	3.79	-63.03	-0.69333	3.09667	144.804	0.647547	6.02822	5.48425	6.54906	Irvali et al. 2020
MIS9	364.03	0.75	3.321	3.815	-63.8954	-0.702849	3.11215	144.249	0.519153	3.74287	3.17984	4.28711	Irvali et al. 2020
MIS11	381.24	0.97	5.032	4.045	-19.9332	-0.219265	3.82573	118.673	0.497908	3.31079	2.74415	3.85945	Irvali et al. 2020
MIS11	383.34	0.89	4.422	3.51	-21.71	-0.23881	3.27119	138.549	0.579159	4.87399	4.32039	5.40665	Irvali et al. 2020
MIS11	385.45	0.93	4.721	3.315	-19.622	-0.215842	3.09916	144.715	0.646936	6.01846	5.47441	6.5394	Irvali et al. 2020
MIS11	387.55	0.92	4.612	3.195	-17.3015	-0.190317	3.00468	148.101	0.663063	6.2731	5.73117	6.79143	Irvali et al. 2020
MIS11	389.23	0.78	3.561	3.675	-27.5802	-0.303382	3.37162	134.949	0.487515	3.09265	2.52419	3.64354	Irvali et al. 2020
MIS11	390.91	0.93	4.687	2.965	-23.8331	-0.262164	2.70284	158.92	0.746725	7.50191	6.97023	8.00767	Irvali et al. 2020
MIS11	392.38	0.97	4.976	2.645	-15.2058	-0.167264	2.47774	166.988	0.84023	8.72196	8.20046	9.21523	Irvali et al. 2020
MIS11	393.38	1.07	5.744	2.57	-7.9062	-0.0869682	2.48303	166.798	0.925238	9.7186	9.20542	10.2017	Irvali et al. 2020
MIS11	394.38	1	5.24	2.775	-3.8494	-0.0423434	2.73266	157.851	0.794671	8.14547	7.61916	8.64464	Irvali et al. 2020
MIS11	395.38	0.92	4.624	3.01	-3.3746	-0.0371206	2.97288	149.241	0.670898	6.39457	5.85366	6.91166	Irvali et al. 2020
MIS11	396.38	0.8	3.709	2.98	-2.8454	-0.0312994	2.9487	150.108	0.588588	5.04099	4.48878	5.57193	Irvali et al. 2020
MIS11	397.38	0.99	5.152	2.635	0.7398	0.0081378	2.64314	161.06	0.811356	8.36033	7.83582	8.8573	Irvali et al. 2020
MIS11	398.38	0.96	4.94	2.79	7.7766	0.0855426	2.87554	152.73	0.725295	7.20078	6.6666	7.70962	Irvali et al. 2020
MIS11	399.38	0.89	4.414	3.525	14.7766	0.162543	3.68754	123.626	0.486377	3.06849	2.49983	3.61962	Irvali et al. 2020
MIS11	400.38	0.79	3.586	3.385	18.2398	0.200638	3.58564	127.278	0.451422	2.29722	1.72212	2.85625	Irvali et al. 2020
MIS11	401.38	0.79	3.646	3.14	17.199	0.189189	3.32919	136.47	0.502315	3.40192	2.83604	3.94964	Irvali et al. 2020
MIS11	403.35	1.453	8.717	2.085	18.266	0.200926	2.28593	173.863	1.33886	13.5399	13.0586	13.9839	Irvali et al. 2020
MIS11	404.35	0.99	5.128	2.2	17.9875	0.197862	2.39786	169.851	0.88018	9.20232	8.68483	9.69067	Irvali et al. 2020
MIS11	405.35	1.152	6.399	2.465	15.083	0.165913	2.63091	161.498	0.948061	9.97059	9.45951	10.4511	Irvali et al. 2020
MIS11	406.35	1.299	7.532	2.245	13.026	0.143286	2.38829	170.194	1.15848	12.0435	11.5497	12.5027	Irvali et al. 2020
MIS11	407.35	1.055	5.652	2.235	11.8855	0.13074	2.36574	171.002	0.947727	9.96696	9.45584	10.4475	Irvali et al. 2020
MIS11	408.35	1.383	8.179	2.265	8.8355	0.0971905	2.36219	171.129	1.24379	12.7783	12.2906	13.23	Irvali et al. 2020
MIS11	409.35	1.19	6.696	2.24	2.1665	0.0238315	2.26383	174.655	1.10418	11.547	11.0491	12.0114	Irvali et al. 2020
MIS11	410.35	0.99	5.176	2.49	-6.8145	-0.0749595	2.41504	169.235	0.875297	9.14478	8.62681	9.63373	Irvali et al. 2020
MIS11	411.35	1.11	6.05	2.64	-12.0785	-0.132864	2.50714	165.934	0.95222	10.0159	9.50516	10.4959	Irvali et al. 2020
MIS11	412.35	0.99	5.157	2.735	-13.7785	-0.151564	2.58344	163.199	0.827928	8.56944	8.04666	9.06427	Irvali et al. 2020
MIS11	413.17	0.96	4.927	2.67	-15.4307	-0.169738	2.50026	166.181	0.825416	8.53801	8.01497	9.03316	Irvali et al. 2020
MIS11	413.51	0.91	4.525	3.195	-17.0321	-0.187353	3.00765	147.995	0.655136	6.14871	5.60575	6.66832	Irvali et al. 2020
MIS11	414.14	1.18	6.588	2.495	-20.4306	-0.224737	2.27026	174.424	1.09269	11.4388	10.94	11.9043	Irvali et al. 2020
MIS11	414.81	1.3	7.507	2.505	-25.6499	-0.282149	2.22285	176.124	1.22182	12.594	12.1048	13.0476	Irvali et al. 2020
MIS11	415.81	1.32	7.678	2.32	-33.3589	-0.366948	1.95305	185.794	1.34649	13.5987	13.1179	14.042	Irvali et al. 2020
MIS11	416.47	1.07	5.808	2.525	-35.5626	-0.391189	2.13381	179.315	1.03371	10.865	10.3614	11.3363	Irvali et al. 2020
MIS11	417.13	1	5.255	2.5	-38.2382	-0.42062	2.07938	181.266	0.98223	10.3367	9.82872	10.8135	Irvali et al. 2020
MIS11	417.71	1.072	5.782	2.795	-46.4394	-0.510833	2.28417	173.926	0.988338	10.4009	9.89336	10.8769	Irvali et al. 2020
MIS11	418.33	1.16	6.452	2.44	-51.6323	-0.567955	1.87204	188.697	1.21172	12.5081	12.0182	12.9627	Irvali et al. 2020
MIS11	418.95	1.19	6.676	2.45	-53.6845	-0.590529	1.85947	189.148	1.24761	12.81	12.3226	13.2614	Irvali et al. 2020
MIS11	419.6	1.09	5.901	2.335	-58.248	-0.640728	1.69427	195.069	1.19803	12.3906	11.8997	12.8463	Irvali et al. 2020
MIS11	420.25	1	5.233	2.63	-63.005	-0.693055	1.93695	186.371	1.02493	10.7768	10.2724	11.249	Irvali et al. 2020
MIS11	420.91	1.07	5.759	2.65	-67.823	-0.746053	1.90395	187.554	1.10735	11.5767	11.079	12.0407	Irvali et al. 2020
MIS11	421.57	0.98	5.096	2.67	-72.3218	-0.79554	1.87446	188.611	1.02298	10.7571	10.2526	11.2295	Irvali et al. 2020
MIS11	422.23	0.92	4.636	2.975	-76.5655	-0.842221	2.13278	179.352	0.889075	9.3063	8.78968	9.79359	Irvali et al. 2020
MIS11	422.91	0.99	5.132	2.62	-80.5435	-0.885979	1.73402	193.644	1.07597	11.2794	10.7792	11.7465	Irvali et al. 2020
MIS11	423.58	0.79	3.637	3.335	-83.8888	-0.922777	2.41222	169.336	0.699108	6.8205	6.28314	7.33323	Irvali et al. 2020
MIS11	424.26	1.05	5.577	3.14	-89.0006	-0.979007	2.16099	178.341	1.00595	10.5835	10.0776	11.0578	Irvali et al. 2020
MIS11	425.4	0.85	4.087	3.535	-104.608	-1.15069	2.38431	170.336	0.759023	7.67084	7.14057	8.17487	Irvali et al. 2020
MIS11	429.81	1.12	6.181	3.505	-120.828	-1.32911	2.17589	177.807	1.0681	11.2034	10.7026	11.6713	Irvali et al. 2020
MIS11	436.38	0.61	2.211	4.855	-113.663	-1.25029	3.60471	126.595	0.345703	-0.462067	-1.06018	0.125204	Irvali et al. 2020
MIS11	443.76	0.59	2.063	4.68	-100.192	-1.10211	3.57789	127.556	0.338265	-0.686985	-1.28697	-0.0974112	Irvali et al. 2020
MIS11	451.13	0.68	2.756	4.215	-97.6107	-1.07372	3.14128	143.205	0.465489	2.61454	2.04209	3.17032	Irvali et al. 2020

## Sheet: Figure 3
LGM Core	Lat	Long	ΔSST	Holocene SST	LGM SST
Rapid-15-4P	62.293	-17.134	-8.56242	10.4874	1.925
RAPiD-10-1P	62.9755	-17.5895	-8.87532	10.4874	1.61209
MD99-2227	57.4833	-48.5333	-6.25616	5.90412	-0.352042
ODP980	55.4849	-14.7023	-7.80456	13.6974	5.89285
GeoB18530	42.8395	-49.2348	-6.60574	9.1057	2.49996
MD2011	66.97	7.64	-6.40082	8.80463	2.40381
JM11-FI-19PC	62.8328	-3.86717	-4.56543	5.74154	1.17611
HM 80-42	72.25	-9.19	-0.579346	4.14335	3.564
HM 94-25	75.6	1.32	-1.82352	4.73863	2.91511
HM 94-30	74.38	-2	-1.89962	2.68433	0.784714
MD 2284	64.57	-0.72	-6.30206	8.25986	1.9578
HM 71-15	70	-17.43	-2.94275	4.69565	1.7529
HM 52-43	64.25	0.73	-3.57766	5.66768	2.09002
HM 100-7	61.67	-4.72	-7.90064	10.8439	2.94329
HM 71-12	68.43	-13.87	0.305977	2.66784	2.97382
PS 21842	69.45	-16.52	-0.403807	3.35714	2.95333
HM 94-18	74.5	5.7	0.0631322	3.48613	3.54926
HM 94-13	71.63	-1.62	0.205158	3.14791	3.35307
NEAP 8 K	59.47	-23.54	-5.82261	10.9	5.07739
SO 82-4	59.1	-30.48	-7.83621	11.33	3.49379

## Sheet: Supplementary Table 1
Supplementary Table 1. Hydrographic datasets used for station of this study.
Cruise	ID	Lat	Long	Date	Hydrographic data	offset tow -hydro
					[survey, station ID, location, date, data]
MSM09	GeoB455	68° 58.12' N	59° 34.38' W	2008-09-04	Davies Strait Time Series; Stn. 34 (68.4965N, 59.69W), 36 (68.539N, 59.338W), 37 (68.5695N, 59.098W) 08.09.2008 [T, S, DIC, Alk, Silicate, Phosphate, d18Osw]	4 days
MSM09	GeoB415	52° 40.01' N	51° 57.99' W	08/22/2008	CLIVAR_LINE_2008; Station 3; 22/08/2008; 53.6757N, 55.5365W [T, S, DIC, Alk, Silicate, Phosphate]	0 day
MSM09	GeoB433	54° 55.98' N	54° 20.09' W	2008-08-26	CLIVAR_LINE_2008; Station 6 and or 13; 22/08/2008; 53.6757N, 55.5365W [T, S, DIC, Alk, Silicate, Phosphate]	0 day
MSM09	GeoB434	55° 10.76' N	54° 02.30' W	2008-08-26	CLIVAR_LINE_2008; Closest Station 13; 26/08/2008; 55.9067N, 53.408W [T, S, DIC, Alk, Silicate, Phosphate]	0 day
MSM09	GeoB435	55° 26.98' N	53° 43.96' W	2008-08-26	CLIVAR_LINE_2008; Closest Station 13; 26/08/2008; 55.9067N, 53.408W [T, S, DIC, Alk, Silicate, Phosphate]	0 day
MSM09	GeoB439	56° 53.19' N	52° 41.38' W	2008-08-30	CLIVAR_LINE_2008; Closest Station 17; 26/08/2008; 56.5432N, 52.673W [T, S, DIC, Alk, Silicate, Phosphate]	-4 days
MSM09	GeoB448	59° 14.00' N	49° 57.53' W	2008-09-01	CLIVAR_LINE_2008; Closest Station 23; 2/08/2008; 59.0545N, 49.948W [T, S, DIC, Alk, Silicate, Phosphate]	-30 days
MSM09	GeoB460	72° 20.57' N	67° 21.41' W	2008-09-07	CTD used for Temperature, GLODAP for Carb Chem 11.08.1997 [T, S, DIC, Alk, Silicate, Phosphate]	-11 years
MSM44	GeoB19913-2	65° 42.29' N	57° 7.63' W	2015-07-03	ArcticNet/ Geotracers; Station 39-BB1, 66°51.502N, 59°04.450W, 03/08/2015 [T, S, DIC, Alk, Silicate, Phosphate] GLODAP for d18Osw	31 days
MSM44	GeoB19914-2	65° 42.66' N	57° 26.77' W	2015-07-03	ArcticNet/ Geotracers; Station 39-BB1, 66°51.502N, 59°04.450W, 03/08/2015 [T, S, DIC, Alk, Silicate, Phosphate]	31 days
MSM44	GeoB19929-3	74° 34.49' N	67° 13.10' W	2015-07-10	GLODAP Station 209 & 211 75.311N, 67.002W, 31/07/2003 - Profiles match CTD and pH sensor very well. [T, S, DIC, Alk, Silicate, Phosphate, d18Osw]	-12 years, 21 days
MSM66	GeoB22365-3	69° 0.003´N	61° 4.864´W	2017-08-20	CCGS Amundsen - 2019-July Stations BB15 (68 27.08N 55 53.99W) and 227 (70 47.81N 56 59.27W) [T, S, DIC, Alk, Silicate, Phosphate] GLODAP for d18Osw	2 years, 30 days
MSM66	GeoB22304-3	68° 4.179´N	59°8.640´W	2017-07-24	CCGS Amundsen - 2019-July Stations BB15 (68 27.08N 55 53.99W) and 227 (70 47.81N 56 59.27W) [T, S, DIC, Alk, Silicate, Phosphate]	2 years, 30 days
MSN66	GeoB22323-3	76° 23.18´N	71°49.651´W	2017-08-03	CCGS Amundsen - AMU201702, ROV Pond 01/08/2017 77.6037N, -77.6037E [T, S, DIC, Alk, Silicate, Phosphate] GLODAP for d18Osw	29 days
CE20009	CE20009_02	70° 55.27'N	14° 21.5' E	2020-08-30	this study [T, S, DIC, Alk, Silicate, Phosphate, d18Osw]	paired
CE20009	CE20009_05	77° 37.19'N	09° 56.8' E	2020-09-02	this study [T, S, DIC, Alk, Silicate, Phosphate, d18Osw]	paired
CE20009	CE20009_10	75° 00.00'N	11° 85.28' W	2020-09-05	this study [T, S, DIC, Alk, Silicate, Phosphate, d18Osw]	paired
CE20009	CE20009_11	73° 09.41'N	18° 04.48' W	2020-09-06	this study [T, S, DIC, Alk, Silicate, Phosphate, d18Osw]	paired
CE20009	CE20009_12	70° 29,57'N	17° 55,49' W	2020-09-07	this study [T, S, DIC, Alk, Silicate, Phosphate, d18Osw]	paired
CE20009	CE20009_16	65° 48,07'N	03° 29,35' W	2020-09-10	this study [T, S, DIC, Alk, Silicate, Phosphate, d18Osw]	paired

## Sheet: Supplementary Table 2
Supplementary Table 2. Hydrographic data and Oxygen Isotopes measured on living N. pachyderma from plankton tows. See also Fig. 1
Cruise	Site	Tow Depth interval [m]		Dead/ life	size	weight [µg]	Species	Lab. Ident	d18Oc VPDB [‰]	d18Oc SD [‰]	d18Oc VPDB size norm [‰]	Hydro data depth [m]	T [C]	SAL [psu]	d18Osw [‰]	CO3 [µmol/kgSW]
MSM09	455	20	40	live	200-250	21.84	N. pachy.	C_021231	2.084	0.009	2.084	30-40	0.0146365	32.5896	-1.26082	103.21
MSM09	455	60	80	live	200-250	41.7	N. pachy.	C_021241	2.655	0.004	2.655	60-80	-1.26157	33.4135	-0.936226	88.0956
MSM09	455	60	80	live	200-250	41.7	N. pachy.	C_021242	2.609	0.015	2.609	60-80	-1.26157	33.4135	-0.936226	88.0956
MSM09	455	60	80	live	200-250	41.7	N. pachy.	C_021243	2.582	0.009	2.582	60-80	-1.26157	33.4135	-0.936226	88.0956
MSM09	455	100	140	live	250	27.9	N. pachy.	C_021259	3.213	0.02	3.073	100*	-0.228024	33.7391	-0.637128	83.8667
MSM66	22304-3	20	50	live	250-200	43.52	N. pachy.	C_021266	1.201	0.018	1.201	20-40	3.13341	33.511	-0.950416	127.761
MSM66	22365-3	10	30	live	150-200	21.0737	N. pachy.	C_021278	1.121	0.02	1.121	10-30	4.57435	33.4662	-0.987192	144.41
MSM66	22365-3	30	60	live	100-150	30.6	N. pachy.	C_021283	1.952	0.017	2.092	30-60	0.922149	33.6013	-0.876225	108.324
MSM66	22365-3	60	90	live	150	28.22	N. pachy.	C_021285	2.21	0.014	2.35	60-90	0.1135	33.76	-0.745912	87.4799
MSM66	22365-3	120	150	live	200-250	43.2	N. pachy.	C_021294	2.739	0.036	2.739	120-150	1.26707	34.0301	-0.524078	78.8939
MSM66	22365-3	120	150	live	150	51.8	N. pachy.	C_021295	2.603	0.011	2.603	120-150	1.26707	34.0301	-0.524078	79.6841
MSM44	19913-2	40	60	live	250-300	37.07	N. pachy.	C_021314	2.782	0.029	2.642	40-60	-1.68924	32.948	-0.991743	79.3625
MSM44	19913-2	40	60	live	250-300	37.07	N. pachy.	C_021315	2.939	0.017	2.799	40-60	-1.68924	32.948	-0.991743	79.3625
MSM44	19913-2	40	60	live	200-250	39.42	N. pachy.	C_021316	2.806	0.022	2.806	40-60	-1.68924	32.948	-0.991743	79.3625
MSM44	19913-2	40	60	live	200-250	39.42	N. pachy.	C_021318	2.749	0.007	2.749	40-60	-1.68924	32.948	-0.991743	79.3625
MSM44	19913-2	40	60	live	150-200	50.6	N. pachy.	C_021319	2.712	0.022	2.712	40-60	-1.68924	32.948	-0.991743	79.3625
MSM44	19913-2	40	60	live	150-200	50.6	N. pachy.	C_021320	2.781	0.016	2.781	40-60	-1.68924	32.948	-0.991743	79.3625
MSM44	19913-2	60	80	live	150-200	18	N. pachy.	C_021322	2.849	0.018	2.849	60-80	-1.68523	33.0916	-0.908516	79.8083
MSM44	19913-2	80	100	live	250-300	42.72	N. pachy.	C_021325	3.024	0.023	2.884	80-100	-1.66322	33.2168	-0.835992	80.5758
MSM44	19913-2	80	100	live	250-300	42.72	N. pachy.	C_021326	2.994	0.017	2.854	80-100	-1.66322	33.2168	-0.835992	80.5758
MSM44	19913-2	80	100	live	200-250	37.23	N. pachy.	C_021327	2.933	0.026	2.933	80-100	-1.66322	33.2168	-0.835992	80.5758
MSM44	19913-2	80	100	live	150-200	41.2	N. pachy.	C_021328	2.864	0.021	2.864	80-100	-1.66322	33.2168	-0.835992	80.5758
MSM44	19913-2	80	100	live	150-200	38.11	N. pachy.	C_021329	2.821	0.015	2.821	80-100	-1.66322	33.2168	-0.835992	80.5758
MSM44	19913-2	10	100	live	250-300	29.7	N. pachy.	C_021332	2.812	0.039	2.672	20-100	-1.46291	32.9477	-0.991905	82.4638
MSM44	19913-2	100	200	live	200-250	43.5	N. pachy.	C_021340	2.805	0.015	2.81	100-140	-1.649	33.3688	-0.747978	81.334
MSM44	19929-3	20	40	live	250-300	48.0444	N. pachy.	C_021380	2.68	0.012	2.54	30-40	-0.227671	33.3346	-1.12556	89.1753
MSM44	19929-3	100	200	live?	250-300	21	N. pachy.	C_021410	2.873	0.033	2.733	100*	-0.958347	33.8112	-0.876506	77.0479
MSM44	19929-3	100	200	live?	150-200	35.15	N. pachy.	C_021412	2.72	0.02	2.72	100*	-0.958347	33.8112	-0.876506	77.0479
MSM44	19929-3	200	300	live?	150-200	35	N. pachy.	C_021416	2.796	0.016	2.796	100*	-0.958347	33.8112	-0.756024	77.0479
CE20009	02	0	10	live	250-300	2.94253	N. incom	na	na	na	na	5	10.6993	34.7231	0.34	168.732
CE20009	02	10	20	live	250-300	3.15323	N. incom	na	0.95266	0.08	0.95266	10	10.6022	34.746	0.36	160.757
CE20009	02	20	30	live	250-300	2.86547	N. incom	na	1.1559	0.08	1.1559	30	10.2082	34.8259	0.42	131.735
CE20009	05	0	40	live	250-300	1.85065	N. incom	na	1.5871	0.08	1.5871	5-40	7.4657	34.8409	0.608	141.615
CE20009	10	0	50	live	250-300	0.80878	N. pachy.	na	na	na	na	5-60	3.72054	34.4673	0.17	128.534
CE20009	10	40	100	live	250-300	1.42949	N. pachy.	na	na	na	na	40-100	2.47857	34.4785	0.246667	121.395
CE20009	11	40	100	live	250-300	1.1388	N. pachy.	na	2.484	0.08	2.484	40-100	-1.41478	33.0046	-0.874675	94.7864
* For these deep nets with large depth intervals (e.g., 100-200m) hydrographic data at 100m was chosen as it is unlikely that much deeper depth woud be representative

## Sheet: Supplementary Table 3
Supplementary Table 3. Hydrographic data and Mg/Ca measured on living N. pachyderma from plankton tows. See also Fig. 1
Cruise	Site	Tow Depth interval [m]		Dead/ life	size max Ø [um]	size SD [um]	weight per ind [µg]	Species	Hydro data depth [m]	T [C]	S [psu]	CO3 [µmol/ kgSW]	Mg/Ca [mmol/ mol]
MSM44	GeoB19913-2	0	20	live	214	43	1.39948	N. pachy.	0-20	0.683121	32.0966	106.701	1.44
MSM44	GeoB19913-2	0	100	live	252	29	2.35882	N. pachy.	0-100	0.08275	32.4847	99.9767	1.2
MSM44	GeoB19913-2	100	200	live	249	28	2.13437	N. pachy.	100-200	-1.16032	33.5076	79.5781	1.22
MSM44	GeoB19929-3	60	80	live	231	42	2.48756	N. pachy.	60-80	-1.34118	33.6578	86.9835	1.82
MSM44	GeoB19929-3	80	100	live	272	31	3.52031	N. pachy.	80-100	-1.12676	33.7615	78.145	1.98
MSM44	GeoB19929-3	100	200	live	na	na	3.2534	N. pachy.	100-125	-0.701924	33.9377	72.1975	1.3
MSM66	GeoB22365-3	90	120	live	203	37	1.628	N. pachy.	90-120	-1.65207	33.4354	87.929	1.91
MSM66	GeoB22365-3	120	150	live	202	21	1.82492	N. pachy.	120-150	-1.42377	33.5615	85.7979	1.05
MSM09	GeoB455	80	100	live	205	26	2.1036	N. pachy.	80-100	-1.08017	33.5397	88.3253	0.98
MSM09	GeoB415	20	40	live	245	23	1.66531	N. pachy.	10-40	1.48	32.235	101.536	1.58461
MSM09	GeoB415	40	60	live	202	44	1.60927	N. pachy.	40-60	-0.731389		91.1995	1.8749
MSM09	GeoB433	100	150	live	243	22	2.03986	N. pachy.	100-150	4.02354	34.7011	100.641	1.47058
MSM09	GeoB433	100	150	live	243	22	2.03986	N. pachy.	100-150	4.02354	34.7011	100.641	1.29239
MSM09	GeoB434	0	20	live	258	24	2.94944	N. pachy.	10-20	8.7771	33.3137	118.813	1.60611
MSM09	GeoB434	0	20	live	258	24	2.94944	N. pachy.	10-20	8.7771	33.3137	118.813	1.58133
MSM09	GeoB434	20	40	live	na	na	3.14343	N. pachy.	20-40	4.75056	33.7944	122.902	1.62492
MSM09	GeoB434	20	40	live	na	na	3.14343	N. pachy.	20-40	4.75056	33.7944	122.902	1.63207
MSM09	GeoB435	100	150	live	na	na	2.08146	N. pachy.	125	4.13	34.6993	100.69	2.75383
MSM09	GeoB435	100	150	live	na	na	2.08146	N. pachy.	125	4.13	34.6993	100.69	2.04819
MSM09	GeoB439	0	20	live	na	na	1.83125	N. pachy.	10-20	11.5668	34.1541	152.224	1.8671
MSM09	GeoB439	0	20	live	na	na	1.83125	N. pachy.	10-20	11.5668	34.1541	152.224	2.01798
MSM09	GeoB460	40	60	live	na	na	0.994898	N. pachy.	40-60	-1.37	33.0692	88.1681	1.45878
MSM44	GeoB19914-2	40	60	live	na	na	1.40562	N. pachy.	40-60	-1.68924	32.948	79.3625	1.34511
MSM44	GeoB19914-2	40	60	live	na	na	1.40562	N. pachy.	40-60	-1.68924	32.948	79.3625	1.3721
CE20009	02_01_05	0	10	live	na	na	2.94253	N. incom	5	10.6993	34.7231	168.732	1.65779
CE20009	02_01_04	10	20	live	na	na	3.15323	N. incom	10	10.6022	34.746	160.757	1.66546
CE20009	02_01_03	20	30	live	na	na	2.86547	N. incom	30	10.2082	34.8259	131.735	1.80504
CE20009	05_01_05	0	40	live	na	na	1.85065	N. incom	5-40	7.4657	34.8409	141.615	1.43487
CE20009	10_01_05	0	50	live	na	na	0.80878	N. pachy.	5-60	3.72054	34.4673	128.534	1.6656
CE20009	10_01_04	40	100	live	na	na	1.42949	N. pachy.	40-100	2.47857	34.4785	121.395	1.39337
CE20009	11_01_04	40	100	live	na	na	1.1388	N. pachy.	40-100	-1.41478	33.0046	94.7864	1.32535

## Sheet: Supplementary Table 4
Supplementary Table 4. Hydrographic data and Mg/Ca with Oxygen Isotopes measured on dead N. pachyderma from plankton tows and core tops. See also Fig 1
Cruise	Site	Tow Depth interval [m]		Dead/ life	size [um]	weight /ind [µg]	Species	Hydro data depth [m]	T [C]	S [psu]	Mg/Ca [mmol/ mol]	CO3 [µmol/ kgSW]	Mg/Ca NORM	d18Oc VPDB
MSM09	GeoB455	80	100	dead	na	2.88168	N. pachy.	80-100	-1.08017	33.5397	1.23	85.2677	3.38895	2.863
MSM09	GeoB455	100	140	dead	na	2.756	N. pachy.	100-140	-1.04	33.7391	2.1	73	5.76513	3.319
MSM44	GeoB19929-2	100	200	dead	na	5.34221	N. pachy.	20	3.739	33.6154	1.58566	124.862	2.83142	2.866
MSM44	GeoB19929-2	100	200	dead	na	5.34221	N. pachy.	20	3.739	33.6154	1.57416	124.862	2.8109	2.914
MSM44	GeoB19929-3	80	100	dead	na	5.51613	N. pachy.	20	3.739	33.4159	1.63728	124.862	2.9236	2.882
MSM44	GeoB19929-3	80	100	dead	na	5.51613	N. pachy.	20	3.739	33.4159	1.23554	124.862	2.20625	2.252
CE20009	CE20009_02_03	2170		core tops	200-250	na	N. pachy.	85	6.68997	35.3121	1.10943	154.702	1.48302	2.47345
CE20009	CE20009_05_03	1296		core tops	200-250	na	N. pachy.	47	6.36447	35.0672	1.15958	161.328	1.63485	2.71655
CE20009	CE20009_09_03	1985		core tops	200-250	na	N. pachy.	91	2.31876	34.7967	0.809025	125.575	1.64161	3.53935
CE20009	CE20009_10_03	2637		core tops	200-250	na	N. pachy.	50	2.64027	34.5797	1.0031	128.894	1.97735	3.65875
CE20009	CE20009_12_03	1674		core tops	200-250	na	N. pachy.	33	1.09537	34.0124	0.937627	147.419	2.12401	3.46225
CE20009	CE20009_16_03	2890		core tops	200-250	na	N. pachy.	64	5.30305	34.8903	0.994392	151.845	1.54248	2.6183

[truncated: 4 more sheets: Supplementary Table 5, Supplementary Table 6, Supplementary Table 7, Supplementary Table 8]
